# Supplementary material for: Transcriptome Analysis Indicates Immune Responses against Vibrio harveyi in Chinese Tongue Sole (Cynoglossus semilaevis)
Source: Animals (Basel). 2022 Apr 29;12(9):1144. doi: 10.3390/ani12091144 (PMC9104532; doi:10.3390/ani12091144)
Supplement: Supplementary file 1 [file animals-12-01144-s001.zip]

Archive with 2 entries (2 files):
- animals-1651411-supplementary Table S1.pdf
- animals-1651411-supplementary Table S2 & S3.xlsx
