# Supplementary material for: Transcriptome Analysis Indicates Immune Responses against Vibrio harveyi in Chinese Tongue Sole (Cynoglossus semilaevis)
Source: Animals (Basel). 2022 Apr 29;12(9):1144. doi: 10.3390/ani12091144 (PMC9104532; doi:10.3390/ani12091144)
Supplement: Supplementary file 1 [file animals-12-01144-s001.zip › animals-1651411-supplementary Table S2 & S3.xlsx]

## Sheet: Supplementary table 2
KEGG_A_class	KEGG_B_class	Pathway	Count (11323)	Pathway ID	Genes	K_IDs
Metabolism	Global and overview maps	Metabolic pathways	2087	ko01100	NP_001281112.1;NP_001281132.1;NP_001281147.1;NP_001306746.1;NP_001306747.1;NP_001306751.1;NP_001315165.1;NP_001315169.1;NP_001315180.1;XP_008305310.1;XP_008305319.1;XP_008305322.1;XP_008305328.1;XP_008305346.1;XP_008305348.2;XP_008305359.1;XP_008305364.1;XP_008305386.1;XP_008305387.1;XP_008305388.1;XP_008305422.1;XP_008305465.1;XP_008305470.1;XP_008305488.2;XP_008305555.1;XP_008305556.1;XP_008305…	K07434+K00968+K01176+K02132+K00161+K00850+K00873+K11262+K12407+K01639+K00728+K09828+K01080+K03859+K01519+K07541+K00968+K01587+K00764+K01587+K11188+K13373+K00972+K05361+K00830+K01466+K00943+K00939+K04712+K11182+K01830+K00949+K11153+K11153+K07967+K18083+K00234+K00515+K01596+K01027+K11422+K00814+K03960+K00451+K01061+K11151+K15376+K00850+K01823+K15376+K05284+K00453+K18436+K13645+K00161+K00657+K00710+…
Human Diseases	Cancers	Pathways in cancer	855	ko05200	NP_001281127.1;NP_001281148.1;NP_001284514.1;NP_001288108.1;NP_001288109.1;NP_001315170.1;NP_001315171.1;NP_001315174.1;NP_001315175.1;NP_001315185.1;NP_001348087.1;NP_001348099.1;XP_008305408.1;XP_008305410.1;XP_008305414.2;XP_008305429.2;XP_008305524.1;XP_008305625.1;XP_008305650.1;XP_008305829.1;XP_008305869.1;XP_008305874.1;XP_008305880.1;XP_008305957.1;XP_008306032.1;XP_008306053.1;XP_008306…	K05459+K13769+K04734+K04402+K04402+K02649+K06225+K21283+K04662+K00408+K05133+K05132+K05091+K04363+K20994+K05064+K13377+K02183+K04674+K03872+K05719+K04492+K02375+K02105+K04490+K02599+K03347+K05092+K04166+K04361+K07210+K06230+K11988+K01115+K06627+K04456+K04734+K02678+K04438+K04402+K13375+K04350+K02183+K04273+K02183+K09592+K07201+K00922+K09848+K02353+K06051+K06051+K04707+K06052+K02354+K09291+K02842+…
Metabolism	Global and overview maps	Biosynthesis of secondary metabolites	587	ko01110	NP_001281147.1;NP_001306747.1;NP_001306751.1;NP_001315165.1;NP_001315169.1;XP_008305322.1;XP_008305328.1;XP_008305386.1;XP_008305387.1;XP_008305388.1;XP_008305422.1;XP_008305555.1;XP_008305613.1;XP_008305704.1;XP_008305728.2;XP_008305887.1;XP_008305895.1;XP_008306067.1;XP_008306237.1;XP_008306287.1;XP_008306361.1;XP_008306409.1;XP_008306477.1;XP_008306492.1;XP_008306662.1;XP_008306736.1;XP_008306…	K01176+K00161+K00850+K00873+K11262+K09828+K01080+K01587+K00764+K01587+K11188+K00830+K00939+K00234+K01596+K00850+K01823+K00161+K00750+K01580+K12504+K18533+K10703+K15728+K01115+K00128+K00128+K03334+K00237+K01749+K16860+K05901+K00166+K00901+K19269+K01079+K00700+K01623+K00505+K00213+K00602+K10251+K13513+K14455+K00030+K00873+K01966+K00129+K01590+K00750+K00844+K00844+K01597+K00121+K14163+K07748+K01810+…
Environmental Information Processing	Signaling molecules and interaction	Neuroactive ligand-receptor interaction	587	ko04080	NP_001281126.1;NP_001281133.1;NP_001281136.1;NP_001281140.1;NP_001281144.1;NP_001281145.1;NP_001284509.1;NP_001315166.1;XP_008305373.1;XP_008305400.1;XP_008306171.1;XP_008306184.1;XP_008306245.1;XP_008306498.1;XP_008306547.1;XP_008306562.2;XP_008306565.1;XP_008306567.1;XP_008306586.1;XP_008306726.1;XP_008306847.1;XP_008307271.1;XP_008307285.1;XP_008307293.1;XP_008307317.1;XP_008307473.1;XP_008307…	K05080+K08521+K01312+K05438+K05547+K08522+K08362+K05080+K04151+K05249+K04589+K04146+K04166+K04214+K04202+K04816+K05190+K04590+K04161+K05438+K04286+K05190+K04277+K04273+K05266+K05201+K05237+K04145+K04272+K04269+K04279+K05185+K04169+K05053+K04230+K05212+K04147+K04284+K08397+K04199+K03914+K04280+K12332+K04296+K04280+K05223+K04815+K04807+K03916+K08397+K05244+K04608+K04130+K04603+K04226+K04145+K04231+…
Environmental Information Processing	Signal transduction	PI3K-Akt signaling pathway	575	ko04151	NP_001281126.1;NP_001281127.1;NP_001281140.1;NP_001281148.1;NP_001315166.1;NP_001315170.1;XP_008305407.1;XP_008305408.1;XP_008305410.1;XP_008305451.1;XP_008305610.1;XP_008305728.2;XP_008305869.1;XP_008306009.1;XP_008306226.2;XP_008306280.1;XP_008306379.2;XP_008306624.1;XP_008306726.1;XP_008306749.1;XP_008306988.1;XP_008307293.1;XP_008307351.1;XP_008307463.1;XP_008307496.1;XP_008307582.1;XP_008307…	K05080+K05459+K05438+K13769+K05080+K02649+K05098+K05091+K04363+K05466+K02539+K01596+K05719+K04659+K05092+K04361+K07210+K16197+K05438+K04456+K06630+K04273+K06251+K11584+K16198+K00922+K03258+K03456+K05450+K06626+K06589+K04355+K22603+K04358+K04358+K16332+K04503+K16857+K04543+K06236+K03914+K05087+K09408+K03259+K04539+K02539+K05461+K05099+K06236+K05636+K06245+K10151+K05462+K04503+K03900+K05460+K07827+…
Human Diseases	Infectious diseases	Human papillomavirus infection	556	ko05165	NP_001315165.1;NP_001315170.1;NP_001315185.1;XP_008305414.2;XP_008305869.1;XP_008305880.1;XP_008305957.1;XP_008306009.1;XP_008306032.1;XP_008306044.1;XP_008306053.1;XP_008306280.1;XP_008306379.2;XP_008306746.1;XP_008306749.1;XP_008307351.1;XP_008307463.1;XP_008307478.1;XP_008307582.1;XP_008307720.2;XP_008307884.1;XP_008307967.1;XP_008308022.1;XP_008308062.1;XP_008308070.1;XP_008308078.1;XP_008308…	K00873+K02649+K00408+K20994+K05719+K02375+K02105+K04659+K04490+K04693+K02599+K04361+K07210+K06627+K04456+K06251+K11584+K07201+K00922+K02353+K06052+K03456+K02354+K02842+K02599+K02373+K03120+K06626+K06589+K03171+K00873+K16332+K06640+K04503+K16857+K06236+K00182+K06236+K05636+K06245+K10151+K06093+K04503+K02150+K03900+K07827+K00572+K06624+K02833+K00873+K06067+K03062+K05448+K11584+K03099+K11584+K06091+…
Human Diseases	Infectious diseases	Herpes simplex infection	547	ko05168	NP_001281129.1;NP_001281130.1;NP_001281134.1;NP_001281143.1;NP_001284510.1;NP_001284514.1;NP_001315170.1;NP_001348087.1;NP_001348099.1;XP_008305638.1;XP_008305881.1;XP_008306044.1;XP_008306088.1;XP_008306318.1;XP_008306379.2;XP_008306749.1;XP_008306754.1;XP_008306822.1;XP_008306953.1;XP_008307198.1;XP_008307201.1;XP_008307319.1;XP_008307421.1;XP_008307508.1;XP_008307581.1;XP_008307582.1;XP_008307…	K06752+K04729+K06752+K04733+K04519+K04734+K02649+K05133+K05132+K09228+K09228+K04693+K09228+K09228+K07210+K04456+K04734+K09228+K08058+K06081+K06081+K09228+K09228+K17834+K09228+K00922+K09228+K12890+K09228+K09228+K09364+K09228+K02373+K03171+K03175+K09228+K09228+K09228+K09228+K15413+K15409+K09228+K10054+K09447+K09228+K04427+K03754+K09228+K09228+K12893+K09228+K12893+K06269+K09228+K09228+K06493+K09228+…
Human Diseases	Neurodegenerative diseases	Alzheimer disease	497	ko05010	NP_001284510.1;NP_001306746.1;NP_001315170.1;NP_001315185.1;XP_008305525.3;XP_008305573.1;XP_008305602.1;XP_008305604.1;XP_008305625.1;XP_008305704.1;XP_008305793.1;XP_008305880.1;XP_008305957.1;XP_008305979.1;XP_008306472.3;XP_008306635.1;XP_008306739.1;XP_008306749.1;XP_008306929.1;XP_008307061.1;XP_008307095.1;XP_008307306.1;XP_008307315.1;XP_008307331.1;XP_008307582.1;XP_008307640.1;XP_008307…	K04519+K02132+K02649+K00408+K09565+K07374+K07374+K07374+K02183+K00234+K03960+K02375+K02105+K10396+K05863+K06059+K08269+K04456+K00237+K02183+K10407+K03968+K04529+K02183+K00922+K04521+K02353+K02270+K01389+K03853+K02354+K21423+K02842+K02373+K02183+K04532+K06704+K05212+K02128+K02183+K03097+K07375+K03948+K02263+K00411+K03953+K03097+K03068+K00182+K17985+K02165+K07747+K04634+K07827+K00572+K02833+K00411+…
Environmental Information Processing	Signal transduction	MAPK signaling pathway	483	ko04010	NP_001281127.1;NP_001281130.1;NP_001281143.1;NP_001281148.1;NP_001284510.1;NP_001288108.1;NP_001288109.1;XP_008305358.1;XP_008305407.1;XP_008305408.1;XP_008305410.1;XP_008305451.1;XP_008305452.1;XP_008305508.1;XP_008305524.1;XP_008305650.1;XP_008305825.1;XP_008306066.1;XP_008306226.2;XP_008306280.1;XP_008306379.2;XP_008306505.1;XP_008306749.1;XP_008306836.1;XP_008306964.1;XP_008306990.1;XP_008307…	K05459+K04729+K04733+K13769+K04519+K04402+K04402+K04410+K05098+K05091+K04363+K05466+K04349+K03283+K13377+K04674+K04457+K04373+K05092+K04361+K07210+K04863+K04456+K04468+K04373+K04438+K04402+K04460+K13375+K04350+K04460+K04409+K04457+K03283+K04723+K04439+K05450+K08053+K04355+K03171+K04434+K03175+K22603+K04358+K04358+K04463+K04410+K04373+K04402+K07830+K05087+K05461+K05099+K21946+K05462+K05460+K04435+…
Environmental Information Processing	Signal transduction	cAMP signaling pathway	430	ko04024	NP_001281133.1;NP_001281145.1;NP_001284514.1;NP_001315170.1;NP_001315171.1;XP_008305297.1;XP_008305625.1;XP_008305948.1;XP_008306400.1;XP_008306436.1;XP_008306567.1;XP_008306662.1;XP_008306749.1;XP_008306754.1;XP_008307061.1;XP_008307166.1;XP_008307331.1;XP_008307420.1;XP_008307435.1;XP_008307582.1;XP_008307735.2;XP_008307842.1;XP_008307973.1;XP_008308110.1;XP_008308227.1;XP_008308396.1;XP_008308…	K08521+K08522+K04734+K02649+K06225+K04665+K02183+K05730+K06230+K04953+K04590+K01115+K04456+K04734+K02183+K04409+K02183+K01540+K10042+K00922+K05237+K04145+K19021+K02183+K04355+K05212+K02183+K04284+K04957+K03914+K07830+K13296+K05031+K04130+K04630+K04145+K07294+K05673+K02183+K04249+K04379+K04379+K05228+K04513+K08049+K04957+K06269+K08402+K16366+K15494+K04141+K04248+K05853+K02183+K04218+K08402+K04392+…
Environmental Information Processing	Signal transduction	Rap1 signaling pathway	428	ko04015	NP_001281127.1;NP_001315170.1;XP_008305407.1;XP_008305408.1;XP_008305410.1;XP_008305451.1;XP_008305569.1;XP_008305620.1;XP_008305625.1;XP_008305695.2;XP_008305869.1;XP_008305948.1;XP_008305957.1;XP_008306280.1;XP_008306749.1;XP_008306990.1;XP_008307061.1;XP_008307285.1;XP_008307331.1;XP_008307389.1;XP_008307582.1;XP_008307842.1;XP_008308019.1;XP_008308110.1;XP_008308250.1;XP_008308431.1;XP_008308…	K05459+K02649+K05098+K05091+K04363+K05466+K06082+K05746+K02183+K05690+K05719+K05730+K02105+K04361+K04456+K04438+K02183+K04277+K02183+K06070+K00922+K04145+K05450+K02183+K04534+K06271+K02183+K22603+K04358+K04358+K16857+K03914+K05087+K05461+K05099+K05462+K06093+K05726+K04634+K05460+K07827+K04630+K04145+K02833+K04441+K02183+K05448+K04513+K06274+K16859+K05858+K08049+K04277+K06493+K17699+K06461+K22429+…
Cellular Processes	Transport and catabolism	Endocytosis	423	ko04144	XP_008305344.1;XP_008305366.1;XP_008305410.1;XP_008305484.1;XP_008305490.1;XP_008305508.1;XP_008305650.1;XP_008305910.1;XP_008305979.1;XP_008305994.1;XP_008306073.1;XP_008306280.1;XP_008306313.1;XP_008306353.1;XP_008306496.1;XP_008306518.1;XP_008306638.1;XP_008306659.2;XP_008306662.1;XP_008306709.1;XP_008306856.1;XP_008307005.1;XP_008307234.1;XP_008307375.1;XP_008307507.1;XP_008307673.1;XP_008307…	K01528+K12196+K04363+K07905+K07905+K03283+K04674+K05633+K10396+K18442+K12193+K04361+K12470+K06503+K12198+K12194+K12469+K12488+K01115+K12484+K05737+K12182+K12469+K11827+K19366+K03283+K18466+K12489+K04439+K04707+K13649+K00909+K07879+K11981+K19476+K03175+K11824+K07904+K21269+K11839+K04500+K18466+K19367+K12493+K05087+K12562+K12562+K10364+K06278+K12958+K12196+K06093+K10054+K17917+K12495+K18461+K12478+…
Environmental Information Processing	Signal transduction	Ras signaling pathway	386	ko04014	NP_001281127.1;NP_001281148.1;NP_001315170.1;XP_008305358.1;XP_008305407.1;XP_008305408.1;XP_008305410.1;XP_008305451.1;XP_008305452.1;XP_008305625.1;XP_008306226.2;XP_008306280.1;XP_008306354.1;XP_008306379.2;XP_008306662.1;XP_008306749.1;XP_008306791.1;XP_008307024.1;XP_008307041.1;XP_008307061.1;XP_008307107.1;XP_008307166.1;XP_008307331.1;XP_008307492.1;XP_008307582.1;XP_008308019.1;XP_008308…	K05459+K13769+K02649+K04410+K05098+K05091+K04363+K05466+K04349+K02183+K05092+K04361+K19613+K07210+K01115+K04456+K02678+K08091+K04350+K02183+K05734+K04409+K02183+K05734+K00922+K05450+K08053+K02183+K04355+K02183+K22603+K04358+K04358+K04410+K04543+K07830+K05087+K04539+K05461+K05099+K17638+K05859+K05462+K05460+K17447+K07827+K02833+K04539+K02183+K05448+K04513+K03099+K07941+K16859+K07889+K08052+K19613+…
Cellular Processes	Cellular community - eukaryotes	Focal adhesion	385	ko04510	NP_001281127.1;NP_001315170.1;XP_008305358.1;XP_008305407.1;XP_008305410.1;XP_008305452.1;XP_008305869.1;XP_008305948.1;XP_008305957.1;XP_008306009.1;XP_008306280.1;XP_008306495.1;XP_008306749.1;XP_008306990.1;XP_008307107.1;XP_008307138.2;XP_008307166.1;XP_008307270.1;XP_008307314.1;XP_008307351.1;XP_008307377.1;XP_008307492.1;XP_008307582.1;XP_008307888.1;XP_008308019.1;XP_008308183.2;XP_008308…	K05459+K02649+K04410+K05098+K04363+K04349+K05719+K05730+K02105+K04659+K04361+K12757+K04456+K04438+K05734+K05699+K04409+K05740+K06272+K06251+K05732+K05734+K00922+K03853+K05450+K05703+K06589+K05740+K06271+K04503+K04410+K16857+K06236+K05087+K05099+K06278+K12958+K06236+K05636+K06245+K10151+K06275+K05726+K04503+K03900+K05460+K17447+K06275+K06275+K02833+K05703+K05448+K04513+K03099+K06274+K16859+K05699+…
Human Diseases	Cancers	Proteoglycans in cancer	385	ko05205	NP_001281127.1;NP_001281148.1;NP_001315170.1;NP_001315171.1;NP_001315185.1;XP_008305368.1;XP_008305407.1;XP_008305733.1;XP_008305869.1;XP_008305880.1;XP_008305948.1;XP_008305957.1;XP_008306280.1;XP_008306545.1;XP_008306592.1;XP_008306749.1;XP_008307032.1;XP_008307166.1;XP_008307351.1;XP_008307582.1;XP_008307807.1;XP_008307832.1;XP_008308022.1;XP_008308062.1;XP_008308355.1;XP_008308597.1;XP_008308…	K05459+K13769+K02649+K06225+K00408+K01365+K05098+K10164+K05719+K02375+K05730+K02105+K04361+K03685+K11988+K04456+K13375+K04409+K06251+K00922+K03258+K04707+K02354+K02842+K06256+K01398+K04503+K04500+K16857+K06236+K07830+K05087+K00182+K05099+K06278+K12958+K06236+K05859+K04503+K05460+K05762+K07827+K04500+K00572+K02833+K04441+K06256+K08550+K08550+K05448+K08007+K04513+K03099+K06269+K06493+K08007+K05760+…
Human Diseases	Neurodegenerative diseases	Huntington disease	383	ko05016	NP_001306746.1;NP_001306753.1;XP_008305492.1;XP_008305525.3;XP_008305573.1;XP_008305602.1;XP_008305604.1;XP_008305704.1;XP_008305793.1;XP_008305963.1;XP_008305979.1;XP_008306472.3;XP_008306718.1;XP_008306739.1;XP_008306929.1;XP_008307095.1;XP_008307306.1;XP_008307375.1;XP_008307756.1;XP_008307918.1;XP_008308097.1;XP_008308227.1;XP_008308416.1;XP_008308523.1;XP_008308666.1;XP_008308746.1;XP_008308…	K02132+K11830+K03013+K09565+K07374+K07374+K07374+K00234+K03960+K03006+K10396+K05863+K03017+K08269+K00237+K10407+K03968+K11827+K02270+K04560+K03120+K04355+K02128+K11824+K07375+K03948+K02263+K00411+K03953+K05625+K17985+K03011+K04634+K10408+K00411+K05613+K06067+K04533+K16576+K05858+K04426+K03957+K02270+K03948+K08334+K15040+K02270+K02267+K17889+K03120+K09565+K06067+K03964+K07375+K08269+K00415+K17908+…
Human Diseases	Infectious diseases	Pathogenic Escherichia coli infection	382	ko05130	NP_001281130.1;NP_001281143.1;NP_001284510.1;NP_001284514.1;XP_008305358.1;XP_008305573.1;XP_008305602.1;XP_008305604.1;XP_008305869.1;XP_008306104.1;XP_008306219.1;XP_008306241.1;XP_008306379.2;XP_008306570.1;XP_008306754.1;XP_008306987.1;XP_008307049.1;XP_008307052.1;XP_008307053.1;XP_008307054.1;XP_008307055.1;XP_008307056.1;XP_008307059.2;XP_008307166.1;XP_008307467.1;XP_008307468.1;XP_008307…	K04729+K04733+K04519+K04734+K04410+K07374+K07374+K07374+K05719+K06087+K06083+K07365+K07210+K04721+K04734+K10356+K06087+K06087+K06087+K06087+K06087+K06087+K06087+K04409+K06087+K06087+K06087+K06087+K02985+K07874+K06087+K02373+K05703+K10352+K03171+K10356+K03175+K04721+K07375+K04410+K10352+K03914+K10352+K10352+K06087+K04441+K10357+K05701+K10357+K10357+K05703+K04427+K20352+K04379+K04379+K08007+K04513+…
Environmental Information Processing	Signal transduction	Calcium signaling pathway	376	ko04020	XP_008305410.1;XP_008305525.3;XP_008305625.1;XP_008306245.1;XP_008306280.1;XP_008306320.1;XP_008306381.1;XP_008306472.3;XP_008306534.1;XP_008306586.1;XP_008307061.1;XP_008307331.1;XP_008307444.1;XP_008307877.1;XP_008308021.1;XP_008308110.1;XP_008308170.1;XP_008308396.1;XP_008308441.1;XP_008308562.1;XP_008308925.1;XP_008308962.1;XP_008309510.1;XP_008309629.1;XP_008309922.1;XP_008310228.1;XP_008310…	K04363+K09565+K02183+K04166+K04361+K04633+K01242+K05863+K00911+K04161+K02183+K02183+K00871+K00911+K04279+K02183+K04169+K05212+K02183+K00476+K03914+K07190+K03916+K05859+K04634+K04130+K04603+K04226+K02183+K00911+K05858+K08049+K00907+K15040+K04141+K04248+K05853+K00871+K09565+K02183+K05857+K04226+K05850+K04131+K08794+K04632+K05849+K04197+K04224+K19662+K05863+K04515+K18196+K04718+K04137+K04160+K04224+…
Human Diseases	Infectious diseases	Shigellosis	365	ko05131	NP_001281130.1;NP_001284510.1;NP_001284514.1;NP_001315170.1;XP_008305783.1;XP_008305869.1;XP_008306043.1;XP_008306109.1;XP_008306280.1;XP_008306379.2;XP_008306495.1;XP_008306749.1;XP_008306754.1;XP_008306990.1;XP_008307138.2;XP_008307270.1;XP_008307314.1;XP_008307424.1;XP_008307478.1;XP_008307508.1;XP_008307582.1;XP_008307888.1;XP_008308248.1;XP_008308327.2;XP_008308355.1;XP_008308373.1;XP_008308…	K04729+K04519+K04734+K02649+K10630+K05719+K11974+K03347+K04361+K07210+K12757+K04456+K04734+K04438+K05699+K05740+K06272+K17890+K07201+K17834+K00922+K03853+K03171+K05740+K06256+K03175+K06271+K08341+K00844+K00844+K11253+K09408+K07369+K05859+K10580+K04441+K06256+K07372+K04427+K04513+K05858+K05699+K10168+K05755+K06689+K08334+K05700+K18050+K12758+K05760+K07937+K13708+K11253+K17889+K06689+K05411+K11253+…
Human Diseases	Infectious diseases	Human cytomegalovirus infection	363	ko05163	NP_001284510.1;NP_001284514.1;NP_001315170.1;XP_008305410.1;XP_008305625.1;XP_008305957.1;XP_008306280.1;XP_008306379.2;XP_008306749.1;XP_008306754.1;XP_008306953.1;XP_008306990.1;XP_008307061.1;XP_008307331.1;XP_008307508.1;XP_008307582.1;XP_008307871.1;XP_008308078.1;XP_008308110.1;XP_008308152.1;XP_008308248.1;XP_008308250.1;XP_008308441.1;XP_008308727.1;XP_008308877.1;XP_008309194.1;XP_008309…	K04519+K04734+K02649+K04363+K02183+K02105+K04361+K07210+K04456+K04734+K08058+K04438+K02183+K02183+K17834+K00922+K05134+K02373+K02183+K09389+K03171+K04534+K02183+K04503+K04543+K04539+K05726+K04503+K12964+K04634+K07827+K04630+K02833+K04441+K04539+K02183+K05448+K04513+K03099+K05858+K08049+K06493+K05760+K04639+K04549+K05411+K02183+K04433+K04392+K06643+K05410+K04467+K09048+K04630+K06625+K04441+K08055+…
Cellular Processes	Cellular community - eukaryotes	Tight junction	360	ko04530	XP_008305498.1;XP_008305573.1;XP_008305602.1;XP_008305604.1;XP_008305869.1;XP_008306104.1;XP_008306495.1;XP_008307049.1;XP_008307052.1;XP_008307053.1;XP_008307054.1;XP_008307055.1;XP_008307056.1;XP_008307059.2;XP_008307127.2;XP_008307138.2;XP_008307467.1;XP_008307468.1;XP_008307469.1;XP_008307470.1;XP_008307715.1;XP_008307740.1;XP_008307967.1;XP_008308207.1;XP_008308273.1;XP_008308727.1;XP_008308…	K06097+K07374+K07374+K07374+K05719+K06087+K12757+K06087+K06087+K06087+K06087+K06087+K06087+K06087+K06105+K05699+K06087+K06087+K06087+K06087+K06785+K06087+K03456+K10352+K21099+K04503+K10352+K06100+K10352+K10352+K05031+K06093+K04503+K06087+K05747+K07902+K05762+K05701+K09183+K08007+K04513+K06274+K05699+K05747+K04426+K06091+K06105+K06087+K10352+K08007+K21112+K18050+K16175+K05701+K13365+K20638+K04392+…
Cellular Processes	Cell motility	Regulation of actin cytoskeleton	359	ko04810	NP_001315170.1;XP_008305358.1;XP_008305410.1;XP_008305598.1;XP_008305620.1;XP_008305869.1;XP_008305948.1;XP_008306012.1;XP_008306021.1;XP_008306280.1;XP_008306495.1;XP_008306856.1;XP_008306990.1;XP_008307107.1;XP_008307138.2;XP_008307166.1;XP_008307270.1;XP_008307377.1;XP_008307439.1;XP_008307492.1;XP_008307582.1;XP_008308019.1;XP_008308189.1;XP_008308327.2;XP_008308541.1;XP_008308564.1;XP_008308…	K02649+K04410+K04363+K04367+K05746+K05719+K05730+K05741+K05769+K04361+K12757+K05737+K04438+K05734+K05699+K04409+K05740+K05732+K05743+K05734+K00922+K05450+K06589+K05740+K05741+K22603+K04358+K04358+K04410+K03914+K07830+K03916+K05726+K05762+K07827+K04130+K02833+K08007+K04513+K03099+K05699+K05755+K06269+K06493+K08007+K00907+K05700+K12758+K05760+K13708+K04639+K05765+K06461+K22429+K04392+K06270+K04358+…
Organismal Systems	Development	Axon guidance	356	ko04360	NP_001315164.1;NP_001315170.1;NP_001315171.1;NP_001315176.1;NP_001315185.1;XP_008305293.1;XP_008305358.1;XP_008305479.1;XP_008305620.1;XP_008305810.1;XP_008305867.1;XP_008305869.1;XP_008306051.1;XP_008306202.1;XP_008306241.1;XP_008306495.1;XP_008306592.1;XP_008306646.1;XP_008306816.1;XP_008307107.1;XP_008307166.1;XP_008307187.1;XP_008307253.1;XP_008307314.1;XP_008307320.1;XP_008307439.1;XP_008307…	K16621+K02649+K06225+K16621+K00408+K16351+K04410+K06521+K05746+K06841+K06724+K05719+K04964+K20020+K07365+K12757+K11988+K06838+K07525+K05734+K04409+K05105+K04967+K06272+K06753+K05743+K05734+K00922+K05703+K07523+K06842+K05107+K04410+K06529+K06521+K06521+K05099+K05859+K05462+K06093+K16351+K07827+K04630+K06838+K07529+K02833+K05703+K07523+K04513+K06839+K05765+K04392+K07526+K06845+K06572+K04630+K06820+…
Human Diseases	Infectious diseases	Salmonella infection	343	ko05132	NP_001281130.1;NP_001281143.1;NP_001281155.1;NP_001284510.1;NP_001284514.1;XP_008305874.1;XP_008305957.1;XP_008306032.1;XP_008306219.1;XP_008306379.2;XP_008306452.1;XP_008306495.1;XP_008306570.1;XP_008306749.1;XP_008306754.1;XP_008307095.1;XP_008307166.1;XP_008307349.1;XP_008307663.2;XP_008307699.1;XP_008308078.1;XP_008308083.1;XP_008308164.1;XP_008308207.1;XP_008308248.1;XP_008308373.1;XP_008308…	K04729+K04733+K03671+K04519+K04734+K04492+K02105+K04490+K06083+K07210+K20184+K12757+K04721+K04456+K04734+K10407+K04409+K13883+K02985+K13744+K02373+K17092+K10416+K10352+K03171+K03175+K04492+K04721+K10352+K10302+K10413+K10352+K10352+K08849+K17923+K17092+K09487+K02833+K04441+K10420+K04427+K20181+K04379+K04379+K17923+K04079+K04513+K04079+K04079+K07941+K10168+K05755+K20282+K10352+K07889+K04397+K20183+…
Environmental Information Processing	Signal transduction	cGMP - PKG signaling pathway	336	ko04022	XP_008305525.3;XP_008305625.1;XP_008306245.1;XP_008306472.3;XP_008306749.1;XP_008307061.1;XP_008307331.1;XP_008307420.1;XP_008307973.1;XP_008308016.2;XP_008308110.1;XP_008308441.1;XP_008308999.1;XP_008309005.1;XP_008309510.1;XP_008309922.1;XP_008310229.1;XP_008310981.1;XP_008311141.1;XP_008311149.1;XP_008311266.2;XP_008311393.1;XP_008311458.1;XP_008311579.1;XP_008311692.1;XP_008312095.1;XP_008312…	K09565+K02183+K04166+K05863+K04456+K02183+K02183+K01540+K19021+K12318+K02183+K02183+K13296+K09260+K03916+K04634+K04630+K02183+K09183+K19477+K04513+K06274+K05858+K08049+K06269+K00907+K15040+K04141+K18050+K05853+K04639+K09565+K02183+K06270+K09048+K04630+K05850+K04941+K04346+K05849+K04197+K04374+K21290+K21290+K12318+K05863+K04137+K04456+K02158+K05858+K08044+K08046+K04265+K05850+K01539+K04630+K12336+…
Organismal Systems	Circulatory system	Adrenergic signaling in cardiomyocytes	317	ko04261	XP_008305625.1;XP_008305876.1;XP_008306245.1;XP_008306505.1;XP_008306642.2;XP_008306749.1;XP_008306803.1;XP_008307061.1;XP_008307331.1;XP_008307420.1;XP_008307463.1;XP_008307967.1;XP_008308108.1;XP_008308110.1;XP_008308307.1;XP_008308370.1;XP_008308441.1;XP_008309114.1;XP_008309922.1;XP_008310021.1;XP_008310229.1;XP_008310585.1;XP_008310823.1;XP_008310981.1;XP_008311217.2;XP_008311360.1;XP_008311…	K02183+K09052+K04166+K04863+K04848+K04456+K04848+K02183+K02183+K01540+K11584+K03456+K12314+K02183+K12314+K04926+K02183+K10373+K04634+K10373+K04630+K04441+K12045+K02183+K11584+K11584+K05858+K08049+K12314+K06269+K04141+K05853+K02183+K09048+K11584+K04630+K05850+K04441+K04632+K05849+K04374+K04867+K21290+K21290+K11584+K04515+K04354+K04137+K12314+K04456+K04870+K02677+K04866+K04869+K11584+K05858+K08044+…
Organismal Systems	Environmental adaptation	Thermogenesis	316	ko04714	NP_001306746.1;NP_001315179.1;XP_008305457.1;XP_008305704.1;XP_008305793.1;XP_008306066.1;XP_008306421.1;XP_008306929.1;XP_008306964.1;XP_008307012.1;XP_008307040.1;XP_008307285.1;XP_008307306.1;XP_008307660.2;XP_008307756.1;XP_008308004.1;XP_008308416.1;XP_008308572.1;XP_008308746.1;XP_008308793.1;XP_008308849.1;XP_008308886.1;XP_008309204.1;XP_008309717.1;XP_008309718.1;XP_008310169.1;XP_008310…	K02132+K08765+K18180+K00234+K03960+K04373+K11650+K00237+K04373+K01897+K15109+K04277+K03968+K22198+K02270+K11450+K02128+K02258+K03948+K04373+K02263+K00411+K03953+K16816+K16816+K08765+K07827+K16816+K02833+K04441+K00411+K18161+K19477+K22410+K03099+K15109+K04426+K08049+K18159+K04277+K03957+K02270+K18164+K11650+K03948+K11650+K02270+K18175+K01897+K02267+K02130+K02257+K03964+K22429+K08765+K18183+K02258+…
Human Diseases	Cancers	Gastric cancer	308	ko05226	NP_001288108.1;NP_001288109.1;NP_001315170.1;NP_001315185.1;XP_008305448.1;XP_008305524.1;XP_008305641.1;XP_008305650.1;XP_008305874.1;XP_008305880.1;XP_008305957.1;XP_008306032.1;XP_008306280.1;XP_008306592.1;XP_008306749.1;XP_008307029.2;XP_008307032.1;XP_008307582.1;XP_008307720.2;XP_008308022.1;XP_008308062.1;XP_008308115.1;XP_008308152.1;XP_008308366.1;XP_008308530.1;XP_008308564.1;XP_008308…	K04402+K04402+K02649+K00408+K10955+K13377+K10955+K04674+K04492+K02375+K02105+K04490+K04361+K11988+K04456+K04402+K13375+K00922+K02353+K02354+K02842+K06626+K09389+K10955+K04492+K22603+K04358+K04358+K04503+K04500+K04402+K10955+K03068+K00182+K05099+K04503+K05460+K17447+K07827+K04500+K10140+K00572+K06624+K02833+K13377+K03099+K10955+K22429+K10955+K03068+K10955+K02353+K10955+K04358+K22428+K00572+K06624+…
Human Diseases	Infectious diseases	HTLV-I infection	307	ko05166	NP_001281129.1;NP_001281134.1;NP_001284514.1;NP_001315170.1;XP_008305524.1;XP_008305650.1;XP_008305867.1;XP_008306379.2;XP_008306472.3;XP_008306746.1;XP_008306749.1;XP_008306754.1;XP_008306791.1;XP_008306805.1;XP_008306806.1;XP_008307032.1;XP_008307582.1;XP_008307990.1;XP_008308097.1;XP_008308115.1;XP_008308152.1;XP_008308213.1;XP_008308431.1;XP_008308642.1;XP_008308690.1;XP_008308727.1;XP_008308…	K06752+K06752+K04734+K02649+K13377+K04674+K06724+K07210+K05863+K06627+K04456+K04734+K02678+K06451+K06450+K13375+K00922+K15308+K03120+K06626+K09389+K09438+K06271+K21770+K06640+K04503+K04500+K10151+K04503+K07827+K09438+K04500+K02833+K04379+K04379+K13377+K08049+K15040+K11224+K03351+K03120+K02180+K01110+K04430+K08065+K04467+K09048+K10151+K05856+K06625+K08055+K05074+K06490+K04374+K04685+K05863+K04456+…
Human Diseases	Infectious disease: viral	Human immunodeficiency virus 1 infection	307	ko05170	NP_001281130.1;NP_001281143.1;NP_001284514.1;NP_001315170.1;XP_008305358.1;XP_008305625.1;XP_008305829.1;XP_008306109.1;XP_008306379.2;XP_008306749.1;XP_008306754.1;XP_008306805.1;XP_008306806.1;XP_008306953.1;XP_008306990.1;XP_008307061.1;XP_008307107.1;XP_008307152.1;XP_008307166.1;XP_008307331.1;XP_008307439.1;XP_008307492.1;XP_008307508.1;XP_008307582.1;XP_008308066.1;XP_008308078.1;XP_008308…	K04729+K04733+K04734+K02649+K04410+K02183+K03872+K03347+K07210+K04456+K04734+K06451+K06450+K08058+K04438+K02183+K05734+K10612+K04409+K02183+K05743+K05734+K17834+K00922+K10611+K02373+K02183+K03171+K04534+K05141+K03175+K02183+K21770+K06640+K12394+K04410+K04543+K04539+K05141+K05859+K06632+K04634+K07827+K04630+K02833+K04441+K04539+K04427+K02183+K04379+K04379+K03873+K05760+K04549+K05765+K05411+K02183+…
Human Diseases	Cancers	MicroRNAs in cancer	302	ko05206	NP_001315170.1;XP_008305370.1;XP_008305410.1;XP_008305414.2;XP_008305610.1;XP_008305649.1;XP_008305697.2;XP_008305846.1;XP_008305986.1;XP_008305991.1;XP_008306053.1;XP_008306280.1;XP_008306990.1;XP_008307107.1;XP_008307204.1;XP_008307485.1;XP_008307492.1;XP_008307582.1;XP_008308070.1;XP_008308115.1;XP_008308152.1;XP_008308276.1;XP_008308355.1;XP_008308713.1;XP_008308727.1;XP_008308860.1;XP_008309…	K02649+K05665+K04363+K20994+K02539+K17461+K11459+K11459+K09299+K17442+K02599+K04361+K04438+K05734+K08670+K13863+K05734+K00922+K02599+K06626+K09389+K12561+K06256+K17387+K04503+K16857+K10373+K02539+K05099+K10151+K05859+K05462+K04503+K10373+K05762+K07827+K17387+K06624+K02833+K02539+K06256+K06067+K12561+K05448+K08007+K04513+K03099+K12035+K10605+K06493+K08007+K18050+K10577+K06067+K08270+K01110+K01348+…
Organismal Systems	Endocrine system	Oxytocin signaling pathway	301	ko04921	XP_008305625.1;XP_008306280.1;XP_008306381.1;XP_008306505.1;XP_008306789.1;XP_008307061.1;XP_008307331.1;XP_008308016.2;XP_008308110.1;XP_008308250.1;XP_008308441.1;XP_008308727.1;XP_008308767.2;XP_008309773.1;XP_008309922.1;XP_008310193.1;XP_008310229.1;XP_008310556.1;XP_008310981.1;XP_008311121.1;XP_008311122.1;XP_008311266.2;XP_008311458.1;XP_008311579.1;XP_008311692.1;XP_008311941.1;XP_008312…	K02183+K04361+K01242+K04863+K04999+K02183+K02183+K12318+K02183+K04534+K02183+K04503+K04463+K04503+K04634+K07827+K04630+K02833+K02183+K04379+K04379+K04513+K05858+K08049+K06269+K04997+K00907+K05005+K02183+K04996+K06270+K04630+K06625+K08794+K04632+K04867+K05692+K21290+K21290+K19662+K12318+K04515+K04870+K02677+K04866+K04869+K05858+K08044+K08046+K04864+K04630+K04513+K12323+K04513+K04859+K12751+K04857+…
Human Diseases	Cancers	Transcriptional misregulation in cancers	287	ko05202	NP_001281127.1;NP_001288108.1;NP_001288109.1;NP_001315160.1;XP_008305697.2;XP_008305717.2;XP_008305772.1;XP_008305844.3;XP_008305846.1;XP_008305986.1;XP_008306226.2;XP_008306559.1;XP_008306746.1;XP_008306773.1;XP_008306785.1;XP_008307029.2;XP_008307157.1;XP_008307199.1;XP_008307478.1;XP_008307580.1;XP_008307965.1;XP_008308054.1;XP_008308213.1;XP_008308507.1;XP_008308858.1;XP_008308889.1;XP_008308…	K05459+K04402+K04402+K09278+K11459+K10051+K15615+K15616+K11459+K09299+K05092+K06571+K06627+K01394+K09436+K04402+K04650+K09186+K07201+K02633+K15622+K13098+K09438+K15589+K09035+K04402+K11253+K15612+K05087+K15623+K09234+K05099+K21946+K10151+K15612+K10054+K09438+K10140+K06624+K15612+K06067+K04650+K15188+K22046+K09109+K08854+K00717+K15619+K11449+K11253+K15592+K06067+K06461+K11253+K01348+K06643+K11253+…
Environmental Information Processing	Signaling molecules and interaction	Cytokine-cytokine receptor interaction	282	ko04060	NP_001281126.1;NP_001281140.1;NP_001281156.1;NP_001281166.1;NP_001284510.1;NP_001315162.1;NP_001315164.1;NP_001315166.1;NP_001315174.1;NP_001315175.1;NP_001315176.1;NP_001348087.1;NP_001348099.1;XP_008305297.1;XP_008305429.2;XP_008305524.1;XP_008305650.1;XP_008305674.1;XP_008306401.1;XP_008306526.1;XP_008306570.1;XP_008306575.1;XP_008306687.1;XP_008306726.1;XP_008307032.1;XP_008307819.1;XP_008307…	K05080+K05438+K05512+K05059+K04519+K22670+K16621+K05080+K21283+K04662+K16621+K05133+K05132+K04665+K05064+K13377+K04674+K05147+K04184+K14625+K04721+K04186+K05155+K05438+K13375+K04723+K05134+K05494+K05141+K05491+K04721+K22633+K05141+K05491+K12964+K04675+K21097+K13377+K05060+K04181+K05442+K05423+K04666+K22674+K04687+K05074+K05472+K10031+K04182+K02582+K05165+K13567+K04675+K05453+K21092+K05166+K13567+…
Cellular Processes	Cell growth and death	Cellular senescence	282	ko04218	NP_001288108.1;NP_001288109.1;NP_001315170.1;XP_008305305.1;XP_008305524.1;XP_008305625.1;XP_008305650.1;XP_008306472.3;XP_008306549.1;XP_008306746.1;XP_008306749.1;XP_008306791.1;XP_008307029.2;XP_008307032.1;XP_008307061.1;XP_008307331.1;XP_008307478.1;XP_008307582.1;XP_008307875.1;XP_008307888.1;XP_008307988.1;XP_008308110.1;XP_008308115.1;XP_008308152.1;XP_008308441.1;XP_008308566.2;XP_008308…	K04402+K04402+K02649+K21775+K13377+K02183+K04674+K05863+K08826+K06627+K04456+K02678+K04402+K13375+K02183+K02183+K07201+K00922+K10865+K03853+K18753+K02183+K06626+K09389+K02183+K10903+K21770+K16332+K06640+K04503+K04500+K04402+K10752+K07830+K09408+K04682+K10151+K21776+K04503+K07827+K04500+K02833+K04441+K18753+K21124+K02183+K13377+K09183+K21773+K06269+K15040+K02183+K04433+K01110+K06643+K10151+K09406+…
Human Diseases	Cancers	Viral carcinogenesis	282	ko05203	NP_001284514.1;NP_001315165.1;NP_001315170.1;XP_008306044.1;XP_008306379.2;XP_008306624.1;XP_008306746.1;XP_008306754.1;XP_008306988.1;XP_008307138.2;XP_008307496.1;XP_008307582.1;XP_008308067.1;XP_008308097.1;XP_008308115.1;XP_008308248.1;XP_008308587.2;XP_008308676.1;XP_008308727.1;XP_008308955.1;XP_008308965.1;XP_008308968.1;XP_008309327.1;XP_008309492.1;XP_008309773.1;XP_008310193.1;XP_008310…	K04734+K00873+K02649+K04693+K07210+K16197+K06627+K04734+K06630+K05699+K16198+K00922+K08053+K03120+K06626+K03171+K00873+K16332+K04503+K11254+K11254+K11252+K15413+K10151+K04503+K07827+K03141+K06624+K18671+K02833+K09447+K00873+K06067+K06063+K03062+K03122+K04513+K05699+K11252+K11254+K11252+K05060+K05760+K11224+K03120+K16175+K06067+K05411+K03174+K04392+K06643+K11252+K11254+K09048+K10151+K11643+K15979+…
Organismal Systems	Immune system	Chemokine signaling pathway	273	ko04062	NP_001281156.1;NP_001284514.1;NP_001315170.1;XP_008305948.1;XP_008306379.2;XP_008306401.1;XP_008306526.1;XP_008306749.1;XP_008306754.1;XP_008306990.1;XP_008307166.1;XP_008307582.1;XP_008307825.1;XP_008308063.1;XP_008308877.1;XP_008309103.1;XP_008309194.1;XP_008309771.1;XP_008309802.1;XP_008309875.1;XP_008310163.1;XP_008310193.1;XP_008310229.1;XP_008310556.1;XP_008310716.1;XP_008311022.1;XP_008311…	K05512+K04734+K02649+K05730+K07210+K04184+K14625+K04456+K04734+K04438+K04409+K00922+K04439+K00909+K04543+K09408+K04539+K05726+K05747+K12964+K17447+K07827+K04630+K02833+K04539+K21097+K04513+K03099+K05858+K05747+K08049+K04181+K05760+K11224+K04549+K04392+K07836+K04467+K04630+K07860+K05730+K21290+K21290+K19662+K04456+K08011+K10031+K02158+K08291+K05858+K04182+K08044+K08046+K07210+K18952+K04536+K04630+…
Human Diseases	Endocrine and metabolic diseases	Cushing syndrome	270	ko04934	NP_001281149.1;NP_001315185.1;XP_008305874.1;XP_008305880.1;XP_008305957.1;XP_008306032.1;XP_008306245.1;XP_008306280.1;XP_008307199.1;XP_008307720.2;XP_008308022.1;XP_008308062.1;XP_008308115.1;XP_008308152.1;XP_008308530.1;XP_008308571.1;XP_008308716.3;XP_008308727.1;XP_008309402.1;XP_008309773.1;XP_008309922.1;XP_008310229.1;XP_008310298.1;XP_008310447.1;XP_008310449.1;XP_008311170.1;XP_008311…	K16931+K00408+K04492+K02375+K02105+K04490+K04166+K04361+K09186+K02353+K02354+K02842+K06626+K09389+K04492+K14349+K11839+K04503+K00182+K04503+K04634+K04630+K00498+K00572+K06624+K05228+K04914+K22398+K05858+K08049+K05256+K04578+K07843+K09187+K07836+K09048+K02353+K04630+K00572+K06624+K06625+K04632+K04374+K04685+K04515+K17767+K04492+K04385+K05858+K08044+K00182+K08046+K00444+K17454+K04492+K04630+K04491+…
Environmental Information Processing	Signal transduction	Wnt signaling pathway	269	ko04310	NP_001315185.1;XP_008305874.1;XP_008305880.1;XP_008305957.1;XP_008305967.1;XP_008305988.2;XP_008306032.1;XP_008306109.1;XP_008306836.1;XP_008307720.2;XP_008307881.1;XP_008308022.1;XP_008308034.1;XP_008308062.1;XP_008308222.1;XP_008308448.1;XP_008308530.1;XP_008308727.1;XP_008308773.1;XP_008309244.1;XP_008309299.1;XP_008309402.1;XP_008309492.1;XP_008309563.1;XP_008309773.1;XP_008309934.1;XP_008310…	K00408+K04492+K02375+K02105+K10162+K10162+K04490+K03347+K04468+K02353+K03345+K02354+K02176+K02842+K04309+K03097+K04492+K04503+K04497+K03097+K03068+K00182+K10151+K02165+K04503+K04497+K04511+K04497+K00572+K02222+K22471+K04427+K04513+K05858+K04496+K04505+K16834+K04512+K04392+K03068+K02353+K10151+K04511+K00572+K07860+K02165+K03344+K04512+K02176+K19662+K04515+K04492+K02677+K19882+K04498+K01645+K04385+…
Human Diseases	Infectious diseases	Kaposi sarcoma-associated herpesvirus infection	264	ko05167	NP_001284514.1;NP_001315170.1;NP_001348099.1;XP_008305451.1;XP_008305625.1;XP_008305957.1;XP_008306044.1;XP_008306379.2;XP_008306749.1;XP_008306754.1;XP_008307061.1;XP_008307331.1;XP_008307582.1;XP_008307990.1;XP_008308078.1;XP_008308110.1;XP_008308152.1;XP_008308248.1;XP_008308441.1;XP_008308456.1;XP_008308727.1;XP_008308877.1;XP_008309194.1;XP_008309629.1;XP_008309773.1;XP_008310193.1;XP_008310…	K04734+K02649+K05132+K05466+K02183+K02105+K04693+K07210+K04456+K04734+K02183+K02183+K00922+K15308+K02373+K02183+K09389+K03171+K02183+K08341+K04503+K04543+K04539+K05859+K04503+K07827+K02833+K09447+K04441+K04539+K02183+K05448+K04379+K04379+K05060+K08334+K17889+K04549+K05411+K02183+K04433+K03174+K04392+K04430+K05410+K04467+K06625+K04441+K06490+K02187+K21290+K21290+K04456+K03990+K03990+K03990+K04498+…
Human Diseases	Cancers	Breast cancer	259	ko05224	NP_001281127.1;NP_001288108.1;NP_001288109.1;NP_001315170.1;NP_001315185.1;XP_008305408.1;XP_008305414.2;XP_008305874.1;XP_008305880.1;XP_008305957.1;XP_008306032.1;XP_008306053.1;XP_008306280.1;XP_008306749.1;XP_008307029.2;XP_008307192.1;XP_008307582.1;XP_008307720.2;XP_008307725.1;XP_008307796.2;XP_008307884.1;XP_008308022.1;XP_008308062.1;XP_008308070.1;XP_008308152.1;XP_008308530.1;XP_008308…	K05459+K04402+K04402+K02649+K00408+K05091+K20994+K04492+K02375+K02105+K04490+K02599+K04361+K04456+K04402+K08556+K00922+K02353+K06051+K06051+K06052+K02354+K02842+K02599+K09389+K04492+K22603+K04358+K04358+K04503+K04402+K05087+K03068+K00182+K04503+K17447+K07827+K10140+K00572+K02833+K08550+K08550+K04379+K04379+K03099+K06051+K21635+K10605+K22429+K01110+K03068+K02353+K08551+K04358+K22428+K08551+K00572+…
Environmental Information Processing	Signal transduction	Phospholipase D signaling pathway	258	ko04072	NP_001315170.1;XP_008305328.1;XP_008305344.1;XP_008305408.1;XP_008305410.1;XP_008306245.1;XP_008306280.1;XP_008306662.1;XP_008306749.1;XP_008307024.1;XP_008307293.1;XP_008307437.1;XP_008307582.1;XP_008308019.1;XP_008308183.2;XP_008308925.1;XP_008308996.1;XP_008309318.1;XP_008309629.1;XP_008309787.1;XP_008309947.1;XP_008310163.1;XP_008310193.1;XP_008310327.1;XP_008310401.1;XP_008310556.1;XP_008310…	K02649+K01080+K01528+K05091+K04363+K04166+K04361+K01115+K04456+K08091+K04273+K00901+K00922+K05450+K05703+K03914+K07830+K05461+K05859+K04608+K01080+K17447+K07827+K04603+K04226+K02833+K05703+K04513+K03099+K07941+K05858+K08049+K07937+K00901+K04639+K18441+K04226+K05461+K18441+K04291+K04346+K04632+K09593+K18441+K21290+K21290+K05091+K04718+K04456+K01528+K07207+K02677+K00901+K05858+K08044+K08046+K04513+…
Human Diseases	Infectious diseases	Epstein-Barr virus infection	258	ko05169	NP_001281129.1;NP_001281130.1;NP_001281134.1;NP_001281143.1;NP_001284514.1;NP_001288108.1;NP_001288109.1;NP_001315170.1;XP_008306044.1;XP_008306379.2;XP_008306746.1;XP_008306749.1;XP_008306754.1;XP_008306805.1;XP_008306806.1;XP_008306953.1;XP_008307000.1;XP_008307029.2;XP_008307582.1;XP_008307997.2;XP_008308078.1;XP_008308099.1;XP_008308115.1;XP_008308152.1;XP_008308187.1;XP_008308248.1;XP_008308…	K06752+K04729+K06752+K04733+K04734+K04402+K04402+K02649+K04693+K07210+K06627+K04456+K04734+K06451+K06450+K08058+K03028+K04402+K00922+K06066+K02373+K03065+K06626+K09389+K03030+K03171+K06256+K03175+K03032+K04503+K04402+K10151+K05859+K04503+K03038+K10140+K06624+K09447+K04441+K06256+K03064+K06067+K04427+K06063+K03062+K03066+K03066+K01510+K03036+K06067+K05411+K09279+K04433+K03174+K04392+K04430+K06643+…
Environmental Information Processing	Signal transduction	Hippo signaling pathway	255	ko04390	NP_001315164.1;NP_001315174.1;NP_001315175.1;NP_001315176.1;NP_001315185.1;XP_008305297.1;XP_008305524.1;XP_008305650.1;XP_008305874.1;XP_008305880.1;XP_008305957.1;XP_008306032.1;XP_008306624.1;XP_008306988.1;XP_008307022.1;XP_008307032.1;XP_008307496.1;XP_008307720.2;XP_008307967.1;XP_008308022.1;XP_008308062.1;XP_008308530.1;XP_008308727.1;XP_008308728.1;XP_008309084.1;XP_008309402.1;XP_008309…	K16621+K21283+K04662+K16621+K00408+K04665+K13377+K04674+K04492+K02375+K02105+K04490+K16197+K06630+K16687+K13375+K16198+K02353+K03456+K02354+K02842+K04492+K04503+K04500+K16682+K00182+K10151+K09448+K06093+K04503+K04500+K00572+K16822+K06827+K13377+K16686+K08791+K06091+K06269+K16175+K08731+K02353+K10151+K00572+K04676+K16823+K06091+K05692+K06091+K04354+K04492+K04385+K00182+K00444+K06093+K18952+K04492+…
Organismal Systems	Nervous system	Dopaminergic synapse	254	ko04728	XP_008305625.1;XP_008305979.1;XP_008306184.1;XP_008306320.1;XP_008306749.1;XP_008306789.1;XP_008307061.1;XP_008307331.1;XP_008307463.1;XP_008307825.1;XP_008307842.1;XP_008307967.1;XP_008308032.1;XP_008308035.1;XP_008308110.1;XP_008308250.1;XP_008308439.1;XP_008308441.1;XP_008308877.1;XP_008309194.1;XP_008309421.1;XP_008309922.1;XP_008310229.1;XP_008310418.1;XP_008310524.1;XP_008310585.1;XP_008310…	K02183+K10396+K04146+K04633+K04456+K04999+K02183+K02183+K11584+K04439+K04145+K03456+K00545+K00545+K02183+K04534+K04147+K02183+K04543+K04539+K02296+K04634+K04630+K04145+K00501+K04441+K04539+K02183+K04379+K04379+K11584+K11584+K05858+K06269+K04997+K15494+K04549+K02183+K09048+K11584+K04630+K04441+K04632+K04374+K19662+K11584+K04515+K04354+K02223+K04456+K02677+K11584+K05858+K10396+K04441+K04536+K04630+…
Human Diseases	Infectious diseases	Amoebiasis	254	ko05146	NP_001284510.1;NP_001315170.1;XP_008305448.1;XP_008305524.1;XP_008305641.1;XP_008305664.1;XP_008306320.1;XP_008306650.1;XP_008307032.1;XP_008307138.2;XP_008307582.1;XP_008308366.1;XP_008308903.1;XP_008309199.1;XP_008309409.2;XP_008309462.1;XP_008309466.1;XP_008309922.1;XP_008311127.1;XP_008311345.1;XP_008311458.1;XP_008311488.1;XP_008311803.1;XP_008311993.1;XP_008312034.1;XP_008312100.1;XP_008312…	K04519+K02649+K10955+K13377+K10955+K03999+K04633+K13963+K13375+K05699+K00922+K10955+K06236+K10955+K06236+K05636+K06245+K04634+K13377+K10955+K05858+K05699+K01476+K05637+K07889+K06237+K05700+K06236+K06461+K10955+K01476+K10955+K04687+K05636+K10955+K04632+K10955+K02187+K10955+K19662+K10955+K02677+K05858+K05637+K06243+K05636+K00922+K06237+K10955+K10955+K04735+K07897+K06237+K05443+K06237+K07897+K06237+…
Human Diseases	Cancers	Hepatocellular carcinoma	254	ko05225	NP_001281148.1;NP_001288108.1;NP_001288109.1;NP_001315170.1;NP_001315185.1;XP_008305524.1;XP_008305650.1;XP_008305874.1;XP_008305880.1;XP_008305957.1;XP_008306032.1;XP_008306280.1;XP_008306421.1;XP_008306749.1;XP_008307029.2;XP_008307032.1;XP_008307582.1;XP_008307660.2;XP_008307720.2;XP_008308022.1;XP_008308062.1;XP_008308101.1;XP_008308152.1;XP_008308530.1;XP_008308727.1;XP_008308728.1;XP_008308…	K13769+K04402+K04402+K02649+K00408+K13377+K04674+K04492+K02375+K02105+K04490+K04361+K11650+K04456+K04402+K13375+K00922+K22198+K02353+K02354+K02842+K22197+K09389+K04492+K04503+K04500+K04402+K05087+K03068+K00182+K05099+K05859+K04503+K05460+K17447+K07827+K04500+K10140+K00572+K02833+K13377+K03099+K11650+K11650+K01110+K03068+K02353+K00572+K06625+K00799+K00799+K09593+K05692+K19662+K04492+K04456+K04688+…
Human Diseases	Infectious diseases	Tuberculosis	253	ko05152	NP_001281129.1;NP_001281130.1;NP_001281134.1;NP_001281143.1;NP_001281160.1;NP_001284510.1;NP_001348087.1;NP_001348099.1;XP_008305504.1;XP_008305524.1;XP_008305625.1;XP_008306499.2;XP_008306749.1;XP_008307032.1;XP_008307061.1;XP_008307331.1;XP_008307871.1;XP_008308078.1;XP_008308110.1;XP_008308192.1;XP_008308248.1;XP_008308373.1;XP_008308441.1;XP_008308538.1;XP_008309208.1;XP_008310202.1;XP_008310…	K06752+K04729+K06752+K04733+K01379+K04519+K05133+K05132+K08062+K13377+K02183+K06560+K04456+K13375+K02183+K02183+K05134+K02373+K02183+K06560+K03171+K03175+K02183+K10049+K07369+K12478+K04441+K02183+K13377+K04513+K06528+K07889+K13882+K02154+K06461+K02155+K02183+K08065+K04687+K02084+K04441+K02187+K06560+K04515+K04718+K06560+K04456+K03990+K03990+K03990+K04498+K02158+K04730+K05399+K03662+K04441+K10161+…
Environmental Information Processing	Signaling molecules and interaction	Cell adhesion molecules (CAMs)	250	ko04514	NP_001281129.1;NP_001281134.1;XP_008305293.1;XP_008305580.2;XP_008305869.1;XP_008306104.1;XP_008306802.1;XP_008307049.1;XP_008307052.1;XP_008307053.1;XP_008307054.1;XP_008307055.1;XP_008307056.1;XP_008307059.2;XP_008307198.1;XP_008307201.1;XP_008307467.1;XP_008307468.1;XP_008307469.1;XP_008307470.1;XP_008307715.1;XP_008307719.2;XP_008307728.1;XP_008307740.1;XP_008307778.1;XP_008308154.2;XP_008308…	K06752+K06752+K16351+K07378+K05719+K06087+K06770+K06087+K06087+K06087+K06087+K06087+K06087+K06087+K06081+K06081+K06087+K06087+K06087+K06087+K06785+K06781+K06491+K06087+K06547+K06809+K07523+K16360+K06746+K06087+K06816+K16351+K06756+K06759+K06449+K07523+K06087+K06461+K16360+K16351+K06756+K06467+K06490+K06746+K06710+K05718+K06474+K06757+K16338+K06760+K06474+K06459+K06087+K06585+K05689+K06531+K06087+…
Organismal Systems	Endocrine system	Thyroid hormone signaling pathway	249	ko04919	NP_001281144.1;NP_001284509.1;NP_001315170.1;NP_001315175.1;NP_001315185.1;XP_008305414.2;XP_008305952.1;XP_008305957.1;XP_008306053.1;XP_008306390.1;XP_008306749.1;XP_008307157.1;XP_008307162.1;XP_008307420.1;XP_008307478.1;XP_008307582.1;XP_008307743.2;XP_008307785.1;XP_008307972.1;XP_008308070.1;XP_008308727.1;XP_008309629.1;XP_008309773.1;XP_008310193.1;XP_008310556.1;XP_008310725.2;XP_008310…	K05547+K08362+K02649+K04662+K00408+K20994+K11255+K02105+K02599+K15144+K04456+K04650+K15133+K01540+K07201+K00922+K07754+K15164+K08747+K02599+K04503+K05859+K04503+K07827+K02833+K08747+K08187+K06067+K04650+K08550+K08550+K09183+K15162+K07754+K05858+K06493+K15144+K05853+K06276+K05547+K06067+K05857+K06643+K06067+K08747+K05692+K19662+K04456+K07207+K02677+K04498+K02158+K05858+K01539+K07299+K07203+K04399+…
Organismal Systems	Digestive system	Protein digestion and absorption	247	ko04974	NP_001281136.1;XP_008305942.2;XP_008306029.1;XP_008306143.3;XP_008306190.1;XP_008306244.1;XP_008306478.1;XP_008307030.1;XP_008307188.1;XP_008307326.1;XP_008307383.1;XP_008307420.1;XP_008307426.1;XP_008307788.1;XP_008307907.1;XP_008307956.1;XP_008308134.1;XP_008308264.1;XP_008308370.1;XP_008308381.1;XP_008308388.1;XP_008308425.2;XP_008308870.2;XP_008308903.1;XP_008309073.1;XP_008309409.2;XP_008309…	K01312+K19721+K19721+K01346+K04916+K01291+K19721+K01285+K19721+K06519+K05616+K01540+K19721+K01389+K19721+K19721+K01310+K19479+K04926+K01310+K01310+K01310+K14206+K06236+K13868+K06236+K08779+K19721+K08187+K19721+K19719+K06237+K01346+K06236+K06238+K14207+K05849+K16628+K19721+K19721+K13868+K08131+K01539+K19721+K01346+K01346+K06237+K05612+K08131+K19719+K16628+K06237+K06237+K06237+K19719+K05849+K19720+…
Environmental Information Processing	Signal transduction	Apelin signaling pathway	246	ko04371	NP_001306753.1;XP_008305625.1;XP_008305650.1;XP_008306245.1;XP_008306749.1;XP_008307061.1;XP_008307331.1;XP_008307884.1;XP_008308110.1;XP_008308441.1;XP_008308456.1;XP_008308727.1;XP_008308728.1;XP_008308877.1;XP_008308996.1;XP_008308999.1;XP_008309005.1;XP_008309194.1;XP_008309773.1;XP_008309922.1;XP_008310193.1;XP_008310229.1;XP_008310325.1;XP_008310556.1;XP_008310716.1;XP_008310981.1;XP_008311…	K11830+K02183+K04674+K04166+K04456+K02183+K02183+K06052+K02183+K02183+K08341+K04503+K04500+K04543+K07830+K13296+K09260+K04539+K04503+K04634+K07827+K04630+K04500+K02833+K04539+K02183+K06827+K05858+K08049+K08334+K00907+K18050+K04639+K04549+K02183+K04630+K11831+K05849+K06052+K21290+K21290+K02991+K04718+K04456+K04688+K05858+K08044+K08046+K04536+K04630+K07203+K06827+K03982+K04536+K02183+K04630+K04630+…
Organismal Systems	Endocrine system	Insulin signaling pathway	243	ko04910	NP_001315169.1;NP_001315170.1;NP_001315180.1;XP_008305625.1;XP_008305728.2;XP_008306373.1;XP_008306378.1;XP_008306749.1;XP_008306990.1;XP_008307061.1;XP_008307154.1;XP_008307331.1;XP_008307444.1;XP_008307478.1;XP_008307582.1;XP_008307832.1;XP_008307913.1;XP_008308110.1;XP_008308441.1;XP_008308804.1;XP_008308805.1;XP_008308839.1;XP_008308962.1;XP_008308999.1;XP_008309132.1;XP_008310036.1;XP_008310…	K11262+K02649+K12407+K02183+K01596+K00665+K00665+K04456+K04438+K02183+K07192+K02183+K00871+K07201+K00922+K04707+K07193+K02183+K02183+K00844+K00844+K07189+K07190+K13296+K03259+K04739+K17447+K07827+K02833+K02183+K07193+K03099+K06269+K01084+K06276+K00871+K04696+K00665+K01084+K01084+K02183+K07189+K04739+K00693+K04694+K02991+K04456+K07207+K04688+K02158+K18952+K07203+K04739+K00922+K03259+K07189+K05696+…
Human Diseases	Cardiovascular diseases	Dilated cardiomyopathy (DCM)	242	ko05414	NP_001281127.1;XP_008305524.1;XP_008305869.1;XP_008306505.1;XP_008306706.1;XP_008307032.1;XP_008308108.1;XP_008308189.1;XP_008308220.1;XP_008308307.1;XP_008308542.1;XP_008308791.1;XP_008308930.2;XP_008309114.1;XP_008310021.1;XP_008310260.1;XP_008310539.1;XP_008310765.2;XP_008310823.1;XP_008311088.1;XP_008311127.1;XP_008311526.3;XP_008311554.1;XP_008311579.1;XP_008311639.1;XP_008311993.1;XP_008312…	K05459+K13377+K05719+K04863+K12564+K13375+K12314+K06589+K12568+K12314+K12567+K12567+K12641+K10373+K10373+K06265+K12567+K12567+K12045+K07610+K13377+K10366+K10366+K08049+K12314+K05637+K06493+K04141+K05853+K12565+K04632+K05849+K04867+K05692+K12314+K04870+K04866+K04869+K08044+K12045+K12568+K08046+K04864+K05637+K05865+K05459+K04859+K04857+K06484+K04864+K06265+K05865+K04860+K10351+K06484+K06583+K06265+…
Organismal Systems	Immune system	Platelet activation	241	ko04611	NP_001315170.1;XP_008305869.1;XP_008306495.1;XP_008306749.1;XP_008307041.1;XP_008307377.1;XP_008307405.1;XP_008307582.1;XP_008308016.2;XP_008308183.2;XP_008308431.1;XP_008308903.1;XP_008308925.1;XP_008309409.2;XP_008309629.1;XP_008309922.1;XP_008310095.2;XP_008310229.1;XP_008310585.1;XP_008310872.1;XP_008311149.1;XP_008311266.2;XP_008311393.1;XP_008311458.1;XP_008311579.1;XP_008311692.1;XP_008312…	K02649+K05719+K12757+K04456+K04350+K05732+K04298+K00922+K12318+K05703+K06271+K06236+K03914+K06236+K05859+K04634+K03900+K04630+K04441+K05703+K19477+K04513+K06274+K05858+K08049+K06269+K06493+K00907+K04639+K06236+K07836+K06270+K04630+K04441+K04270+K04632+K05692+K21290+K21290+K03905+K12318+K04456+K05858+K08044+K08046+K04441+K18952+K04630+K04513+K04441+K04513+K00922+K04513+K05704+K06263+K04353+K04630+…
Genetic Information Processing	Folding, sorting and degradation	Protein processing in endoplasmic reticulum	240	ko04141	XP_008305472.1;XP_008305508.1;XP_008305693.1;XP_008305741.1;XP_008305753.1;XP_008305775.1;XP_008305804.1;XP_008305955.1;XP_008306103.1;XP_008306109.1;XP_008306668.1;XP_008307673.1;XP_008307888.1;XP_008308939.1;XP_008309104.1;XP_008309158.1;XP_008309262.1;XP_008309439.1;XP_008310365.1;XP_008310403.1;XP_008310937.1;XP_008311115.2;XP_008311248.2;XP_008311310.1;XP_008311317.1;XP_008311363.1;XP_008311…	K14011+K03283+K10661+K13984+K09486+K09582+K10661+K14010+K09485+K03347+K13251+K03283+K03853+K09503+K10636+K04523+K08653+K14027+K11718+K09487+K10578+K14026+K04079+K09584+K14010+K04079+K04079+K14012+K09540+K04426+K06689+K09561+K14006+K06689+K14005+K07953+K14015+K14000+K13999+K03283+K08860+K08056+K04374+K01228+K14020+K09507+K14006+K12669+K09580+K09580+K14009+K04571+K12670+K10661+K05638+K09525+K09525+…
Organismal Systems	Immune system	NOD-like receptor signaling pathway	240	ko04621	NP_001281130.1;NP_001281143.1;NP_001281155.1;NP_001284510.1;NP_001284514.1;XP_008305783.1;XP_008306043.1;XP_008306044.1;XP_008306379.2;XP_008306754.1;XP_008306830.1;XP_008306835.1;XP_008306988.1;XP_008307175.1;XP_008307424.1;XP_008307520.2;XP_008307526.3;XP_008307532.3;XP_008307538.1;XP_008307569.2;XP_008307801.3;XP_008308078.1;XP_008308116.1;XP_008308373.1;XP_008308456.1;XP_008308873.1;XP_008309…	K04729+K04733+K03671+K04519+K04734+K10630+K11974+K04693+K07210+K04734+K12653+K12653+K06630+K03443+K17890+K04612+K04612+K04612+K04612+K04612+K04612+K02373+K20865+K03175+K08341+K08009+K12796+K12804+K01363+K12804+K09447+K20865+K04441+K04427+K20865+K01363+K04079+K04513+K04079+K04079+K05858+K15040+K05411+K20909+K03174+K05410+K04467+K03462+K04441+K20865+K04403+K04622+K03443+K05858+K08847+K04441+K04570+…
Human Diseases	Substance dependence	Alcoholism	240	ko05034	XP_008305625.1;XP_008307061.1;XP_008307331.1;XP_008307334.1;XP_008307842.1;XP_008308110.1;XP_008308227.1;XP_008308250.1;XP_008308396.1;XP_008308441.1;XP_008308877.1;XP_008308955.1;XP_008308956.1;XP_008308957.1;XP_008308965.1;XP_008308966.2;XP_008308968.1;XP_008309194.1;XP_008310163.1;XP_008310193.1;XP_008310229.1;XP_008310418.1;XP_008310469.1;XP_008310524.1;XP_008310556.1;XP_008310716.1;XP_008310…	K02183+K02183+K02183+K11251+K04145+K02183+K04355+K04534+K05212+K02183+K04543+K11254+K11251+K11253+K11254+K11251+K11252+K04539+K17447+K07827+K04630+K04145+K18671+K00501+K02833+K04539+K06067+K02183+K03099+K11252+K11251+K11254+K11252+K06269+K05256+K15494+K11253+K04549+K06067+K02183+K11253+K11253+K11252+K11254+K09048+K04630+K06067+K04632+K04374+K11408+K04536+K04630+K15840+K11251+K15985+K04536+K02183+…
Environmental Information Processing	Signal transduction	mTOR signaling pathway	238	ko04150	NP_001281127.1;NP_001315170.1;NP_001315185.1;XP_008305880.1;XP_008306066.1;XP_008306492.1;XP_008306552.1;XP_008306739.1;XP_008306749.1;XP_008306964.1;XP_008307326.1;XP_008307582.1;XP_008307720.2;XP_008307807.1;XP_008308022.1;XP_008308031.1;XP_008308062.1;XP_008308793.1;XP_008309033.1;XP_008309132.1;XP_008309252.1;XP_008309299.1;XP_008309402.1;XP_008310048.1;XP_008310193.1;XP_008310245.1;XP_008310…	K05459+K02649+K00408+K02375+K04373+K15728+K15705+K08269+K04456+K04373+K06519+K00922+K02353+K03258+K02354+K20397+K02842+K04373+K05087+K03259+K13780+K03068+K00182+K02150+K07827+K20411+K00572+K02833+K04513+K03099+K15728+K02149+K20064+K11137+K20408+K06276+K08270+K01110+K08266+K08269+K03068+K04467+K20399+K02151+K02353+K02150+K00572+K19662+K02991+K04456+K07207+K04688+K02677+K20403+K02148+K00182+K16344+…
Organismal Systems	Endocrine system	Relaxin signaling pathway	235	ko04926	NP_001284514.1;NP_001315170.1;XP_008305650.1;XP_008306280.1;XP_008306749.1;XP_008306754.1;XP_008306771.3;XP_008307032.1;XP_008307582.1;XP_008307825.1;XP_008308250.1;XP_008308597.1;XP_008308728.1;XP_008308789.1;XP_008308877.1;XP_008308903.1;XP_008309194.1;XP_008309409.2;XP_008309667.1;XP_008310163.1;XP_008310193.1;XP_008310229.1;XP_008310325.1;XP_008310556.1;XP_008310585.1;XP_008310716.1;XP_008311…	K04734+K02649+K04674+K04361+K04456+K04734+K07994+K13375+K00922+K04439+K04534+K01398+K04500+K08397+K04543+K06236+K04539+K06236+K08397+K17447+K07827+K04630+K04500+K02833+K04441+K04539+K05448+K04379+K04379+K03099+K05858+K08049+K16366+K06237+K06236+K04549+K04430+K09048+K04630+K04441+K04632+K04374+K05449+K04456+K02677+K05858+K08044+K08046+K01403+K04441+K18952+K04536+K04630+K04441+K00922+K06237+K05704+…
Organismal Systems	Immune system	Leukocyte transendothelial migration	234	ko04670	NP_001315170.1;XP_008305695.2;XP_008305869.1;XP_008305948.1;XP_008305957.1;XP_008306104.1;XP_008306495.1;XP_008307049.1;XP_008307052.1;XP_008307053.1;XP_008307054.1;XP_008307055.1;XP_008307056.1;XP_008307059.2;XP_008307138.2;XP_008307377.1;XP_008307467.1;XP_008307468.1;XP_008307469.1;XP_008307470.1;XP_008307582.1;XP_008307715.1;XP_008307740.1;XP_008308597.1;XP_008308873.1;XP_008309629.1;XP_008309…	K02649+K05690+K05719+K05730+K02105+K06087+K12757+K06087+K06087+K06087+K06087+K06087+K06087+K06087+K05699+K05732+K06087+K06087+K06087+K06087+K00922+K06785+K06087+K01398+K08009+K05859+K05726+K06087+K04630+K04441+K08007+K04513+K06274+K05699+K06087+K08007+K05700+K12758+K05760+K06461+K04392+K07836+K04630+K04441+K06490+K07860+K05692+K05730+K19662+K02677+K08011+K10031+K05718+K01403+K04441+K04630+K04513+…
Organismal Systems	Circulatory system	Vascular smooth muscle contraction	233	ko04270	XP_008305625.1;XP_008305707.1;XP_008305716.1;XP_008306245.1;XP_008307061.1;XP_008307331.1;XP_008308016.2;XP_008308110.1;XP_008308441.1;XP_008309002.1;XP_008309922.1;XP_008310401.1;XP_008310981.1;XP_008311266.2;XP_008311458.1;XP_008311579.1;XP_008311692.1;XP_008311924.1;XP_008312095.1;XP_008312157.1;XP_008312553.1;XP_008312884.2;XP_008313170.1;XP_008313589.2;XP_008313601.1;XP_008314320.2;XP_008314…	K02183+K18051+K08449+K04166+K02183+K02183+K12318+K02183+K02183+K12332+K04634+K04226+K02183+K04513+K05858+K08049+K06269+K16366+K00907+K18050+K04639+K02183+K08447+K04226+K06270+K04941+K18052+K04346+K04632+K04197+K19662+K12318+K04137+K01047+K02677+K05858+K01047+K08044+K08046+K12336+K12335+K04513+K12323+K05227+K04513+K12751+K04857+K04513+K02183+K04513+K12331+K06068+K12751+K12755+K06068+K12329+K04513+…
Cellular Processes	Cellular community - eukaryotes	Signaling pathways regulating pluripotency of stem cells	232	ko04550	NP_001281127.1;NP_001315170.1;NP_001315175.1;NP_001315185.1;XP_008305697.2;XP_008305723.1;XP_008305733.1;XP_008305846.1;XP_008305880.1;XP_008305957.1;XP_008306749.1;XP_008306949.1;XP_008307582.1;XP_008307720.2;XP_008308022.1;XP_008308062.1;XP_008308143.2;XP_008308728.1;XP_008309033.1;XP_008309200.1;XP_008309402.1;XP_008310127.1;XP_008310193.1;XP_008310325.1;XP_008310447.1;XP_008310556.1;XP_008310…	K05459+K02649+K04662+K00408+K11459+K09378+K10164+K11459+K02375+K02105+K04456+K09326+K00922+K02353+K02354+K02842+K17694+K04500+K05087+K08026+K00182+K04675+K07827+K04500+K00572+K02833+K04441+K05060+K09301+K04666+K08031+K18484+K02353+K00572+K04441+K04676+K04456+K11488+K04385+K11460+K00182+K04441+K00444+K18499+K05459+K04441+K00922+K13567+K04675+K03209+K01357+K02353+K09378+K18499+K13567+K04441+K04680+…
Cellular Processes	Cell growth and death	Apoptosis	231	ko04210	NP_001281160.1;NP_001284514.1;NP_001288108.1;NP_001288109.1;NP_001315170.1;XP_008305368.1;XP_008305573.1;XP_008305602.1;XP_008305604.1;XP_008305610.1;XP_008306379.2;XP_008306570.1;XP_008306749.1;XP_008306754.1;XP_008307029.2;XP_008307311.1;XP_008307503.1;XP_008307582.1;XP_008307888.1;XP_008308025.1;XP_008308078.1;XP_008308248.1;XP_008308605.1;XP_008308889.1;XP_008308930.2;XP_008309174.1;XP_008309…	K01379+K04734+K04402+K04402+K02649+K01365+K07374+K07374+K07374+K02539+K07210+K04721+K04456+K04734+K04402+K10522+K10522+K00922+K03853+K01275+K02373+K03171+K04721+K04402+K12641+K01363+K02539+K01366+K07827+K10130+K02833+K02539+K01275+K04379+K04379+K01363+K10798+K04426+K04397+K06276+K08731+K04467+K02084+K08860+K04374+K02187+K05692+K04396+K04456+K02158+K02582+K04570+K07374+K07210+K07374+K02310+K04399+…
Organismal Systems	Nervous system	Cholinergic synapse	231	ko04725	NP_001315170.1;XP_008306749.1;XP_008307582.1;XP_008308183.2;XP_008308250.1;XP_008308370.1;XP_008308424.1;XP_008308877.1;XP_008309165.1;XP_008309194.1;XP_008309922.1;XP_008310193.1;XP_008310228.1;XP_008310229.1;XP_008310556.1;XP_008310716.1;XP_008310872.1;XP_008311121.1;XP_008311122.1;XP_008311458.1;XP_008311579.1;XP_008311941.1;XP_008312482.1;XP_008312586.1;XP_008312792.1;XP_008313151.1;XP_008313…	K02649+K04456+K00922+K05703+K04534+K04926+K14387+K04543+K04815+K04539+K04634+K07827+K04130+K04630+K02833+K04539+K05703+K04379+K04379+K05858+K08049+K04997+K05005+K04549+K14636+K04996+K09048+K04630+K14387+K04131+K01049+K04374+K21290+K21290+K19662+K04515+K04456+K02677+K14387+K14387+K05858+K08044+K08046+K04806+K04927+K04536+K04630+K00922+K04857+K04536+K04630+K04630+K04630+K04630+K04927+K14387+K14387+…
Human Diseases	Infectious diseases	Hepatitis C	230	ko05160	NP_001284514.1;NP_001315170.1;XP_008305957.1;XP_008306044.1;XP_008306104.1;XP_008306280.1;XP_008306379.2;XP_008306624.1;XP_008306749.1;XP_008306754.1;XP_008306988.1;XP_008307049.1;XP_008307052.1;XP_008307053.1;XP_008307054.1;XP_008307055.1;XP_008307056.1;XP_008307059.2;XP_008307467.1;XP_008307468.1;XP_008307469.1;XP_008307470.1;XP_008307496.1;XP_008307582.1;XP_008307740.1;XP_008307967.1;XP_008308…	K04734+K02649+K02105+K04693+K06087+K04361+K07210+K16197+K04456+K04734+K06630+K06087+K06087+K06087+K06087+K06087+K06087+K06087+K06087+K06087+K06087+K06087+K16198+K00922+K06087+K03456+K02373+K09389+K03171+K03175+K06508+K04503+K04706+K04503+K06087+K07827+K06508+K04706+K07294+K02833+K09447+K03099+K06087+K04696+K06698+K05411+K03174+K05410+K04687+K04467+K02084+K07294+K06625+K08860+K02187+K04354+K04456+…
Organismal Systems	Endocrine system	Estrogen signaling pathway	228	ko04915	NP_001281160.1;NP_001315170.1;XP_008305508.1;XP_008305625.1;XP_008305952.1;XP_008306280.1;XP_008306749.1;XP_008306789.1;XP_008307061.1;XP_008307192.1;XP_008307331.1;XP_008307582.1;XP_008307673.1;XP_008308110.1;XP_008308250.1;XP_008308441.1;XP_008308597.1;XP_008309922.1;XP_008310163.1;XP_008310193.1;XP_008310229.1;XP_008310327.1;XP_008310403.1;XP_008310556.1;XP_008310918.1;XP_008310919.2;XP_008310…	K01379+K02649+K03283+K02183+K11255+K04361+K04456+K04999+K02183+K08556+K02183+K00922+K03283+K02183+K04534+K02183+K01398+K04634+K17447+K07827+K04630+K04603+K09487+K02833+K08550+K08550+K02183+K04379+K04379+K05228+K04079+K03099+K04079+K04079+K05858+K08049+K04997+K04246+K02183+K09048+K08551+K04630+K08551+K03283+K04632+K04374+K04456+K07604+K05858+K07604+K07604+K07604+K08044+K08046+K01403+K07604+K07604+…
Genetic Information Processing	Translation	RNA transport	227	ko03013	XP_008305356.1;XP_008305611.1;XP_008305656.1;XP_008305689.1;XP_008305951.1;XP_008306064.1;XP_008306083.1;XP_008306413.1;XP_008306952.1;XP_008307131.2;XP_008307172.1;XP_008307233.1;XP_008307332.1;XP_008307696.1;XP_008307807.1;XP_008307826.1;XP_008307839.1;XP_008307881.1;XP_008307952.1;XP_008308036.1;XP_008308726.1;XP_008309132.1;XP_008309268.1;XP_008309393.1;XP_008309467.1;XP_008310057.1;XP_008311…	K03540+K03538+K13171+K14307+K14283+K03236+K03242+K03231+K13132+K12875+K05019+K14318+K13135+K13132+K03258+K12160+K12160+K03345+K07562+K09291+K03538+K03259+K14285+K03260+K14303+K14310+K03754+K13114+K14305+K10577+K03252+K14319+K03539+K13171+K14325+K14301+K14288+K14295+K14302+K03262+K14291+K13137+K00784+K13126+K03253+K13134+K12160+K13130+K13114+K14300+K12875+K03238+K03538+K03259+K12172+K14314+K14294+…
Organismal Systems	Nervous system	Retrograde endocannabinoid signaling	227	ko04723	XP_008305793.1;XP_008306565.1;XP_008306789.1;XP_008307271.1;XP_008307285.1;XP_008307306.1;XP_008308165.1;XP_008308250.1;XP_008308294.1;XP_008308326.1;XP_008308746.1;XP_008308877.1;XP_008309194.1;XP_008309204.1;XP_008309922.1;XP_008310207.1;XP_008310229.1;XP_008310265.1;XP_008310327.1;XP_008310585.1;XP_008310716.1;XP_008311458.1;XP_008311579.1;XP_008311714.1;XP_008311722.1;XP_008311730.1;XP_008311…	K03960+K05190+K04999+K05190+K04277+K03968+K05185+K04534+K13806+K12302+K03948+K04543+K04539+K03953+K04634+K12302+K04630+K12302+K04603+K04441+K04539+K05858+K08049+K04277+K03957+K15015+K04997+K03948+K12302+K04549+K03964+K13806+K03949+K11352+K03958+K04630+K04441+K03962+K19662+K13700+K03963+K02677+K05858+K03941+K03948+K08044+K08046+K04441+K04536+K04630+K11351+K04441+K01054+K04857+K04536+K04630+K04630+…
Organismal Systems	Endocrine system	Parathyroid hormone synthesis, secretion and action	227	ko04928	NP_001315160.1;XP_008306280.1;XP_008306324.1;XP_008306662.1;XP_008306771.3;XP_008307520.2;XP_008307526.3;XP_008307532.3;XP_008307538.1;XP_008307569.2;XP_008307801.3;XP_008307825.1;XP_008308132.1;XP_008309005.1;XP_008309299.1;XP_008309922.1;XP_008310229.1;XP_008310818.1;XP_008311121.1;XP_008311122.1;XP_008311266.2;XP_008311458.1;XP_008311579.1;XP_008312553.1;XP_008312632.1;XP_008313117.1;XP_008313…	K09278+K04361+K21598+K01115+K07994+K04612+K04612+K04612+K04612+K04612+K04612+K04439+K07995+K09260+K03068+K04634+K04630+K22608+K04379+K04379+K04513+K05858+K08049+K04639+K16834+K13365+K03068+K22608+K09048+K04630+K22428+K06625+K17895+K04346+K04632+K04374+K19662+K14683+K02677+K05858+K08044+K08046+K08539+K04630+K04513+K04513+K04513+K03626+K04630+K04630+K04513+K06625+K04630+K12331+K07438+K08539+K09036+…
Organismal Systems	Endocrine system	Growth hormone synthesis, secretion and action	227	ko04935	NP_001281126.1;NP_001281127.1;NP_001281140.1;NP_001315166.1;NP_001315170.1;XP_008306726.1;XP_008306749.1;XP_008306990.1;XP_008307098.1;XP_008307582.1;XP_008307735.2;XP_008308532.1;XP_008309629.1;XP_008309771.1;XP_008309922.1;XP_008310163.1;XP_008310193.1;XP_008310229.1;XP_008310556.1;XP_008310585.1;XP_008311121.1;XP_008311122.1;XP_008311333.1;XP_008311458.1;XP_008311579.1;XP_008312358.1;XP_008312…	K05080+K05459+K05438+K05080+K02649+K05438+K04456+K04438+K17256+K00922+K05237+K04284+K05859+K05726+K04634+K17447+K07827+K04630+K02833+K04441+K04379+K04379+K03099+K05858+K08049+K11224+K04696+K04218+K04433+K04430+K09048+K04630+K04441+K04632+K04374+K04694+K19662+K04456+K02677+K04498+K09028+K05858+K10138+K08044+K08046+K04441+K04630+K05459+K07203+K04441+K05237+K00922+K04857+K10138+K04630+K04630+K04630+…
Human Diseases	Cardiovascular diseases	Hypertrophic cardiomyopathy (HCM)	227	ko05410	NP_001281127.1;XP_008305524.1;XP_008305869.1;XP_008306505.1;XP_008306706.1;XP_008307032.1;XP_008308108.1;XP_008308189.1;XP_008308220.1;XP_008308307.1;XP_008308542.1;XP_008308791.1;XP_008308930.2;XP_008309114.1;XP_008310021.1;XP_008310260.1;XP_008310539.1;XP_008310765.2;XP_008310823.1;XP_008311088.1;XP_008311127.1;XP_008311526.3;XP_008311554.1;XP_008311639.1;XP_008311924.1;XP_008311993.1;XP_008312…	K05459+K13377+K05719+K04863+K12564+K13375+K12314+K06589+K12568+K12314+K12567+K12567+K12641+K10373+K10373+K06265+K12567+K12567+K12045+K07610+K13377+K10366+K10366+K12314+K16366+K05637+K06493+K05853+K12565+K01283+K05849+K04867+K05692+K12314+K04870+K04866+K04869+K12045+K12568+K04864+K05637+K05865+K05459+K04859+K04857+K06484+K04864+K06265+K05865+K04860+K07200+K10351+K06484+K06583+K06265+K12567+K12045+…
Human Diseases	Cardiovascular diseases	Fluid shear stress and atherosclerosis	227	ko05418	NP_001281155.1;NP_001284510.1;NP_001315170.1;NP_001315175.1;XP_008305368.1;XP_008305407.1;XP_008305625.1;XP_008305957.1;XP_008306379.2;XP_008306749.1;XP_008307061.1;XP_008307331.1;XP_008307582.1;XP_008307826.1;XP_008307839.1;XP_008308110.1;XP_008308441.1;XP_008308597.1;XP_008308767.2;XP_008308873.1;XP_008309005.1;XP_008309407.1;XP_008309408.1;XP_008310127.1;XP_008310403.1;XP_008310585.1;XP_008310…	K03671+K04519+K02649+K04662+K01365+K05098+K02183+K02105+K07210+K04456+K02183+K02183+K00922+K12160+K12160+K02183+K02183+K01398+K04463+K08009+K09260+K06278+K12958+K04675+K09487+K04441+K04427+K02183+K05448+K04379+K04379+K04079+K04513+K04079+K04079+K04426+K16366+K06493+K02183+K04433+K04392+K04430+K04687+K04467+K04441+K00799+K00799+K06490+K07860+K05692+K12160+K04456+K08011+K00799+K01403+K04441+K07210+…
Metabolism	Nucleotide metabolism	Purine metabolism	226	ko00230	NP_001315165.1;XP_008305348.2;XP_008305386.1;XP_008305387.1;XP_008305388.1;XP_008305556.1;XP_008305613.1;XP_008306011.1;XP_008306223.1;XP_008306224.1;XP_008306225.1;XP_008306409.1;XP_008306672.1;XP_008307044.1;XP_008307612.1;XP_008307899.1;XP_008307973.1;XP_008308016.2;XP_008308182.1;XP_008308587.2;XP_008308999.1;XP_008309838.1;XP_008309990.1;XP_008310184.1;XP_008310404.1;XP_008310416.1;XP_008310…	K00873+K01519+K01587+K00764+K01587+K01466+K00939+K18436+K13485+K13485+K13485+K18533+K01951+K10807+K00759+K10807+K19021+K12318+K00602+K00873+K13296+K07127+K01490+K00760+K01081+K01081+K01488+K00873+K01513+K01511+K08049+K01522+K19970+K10808+K00856+K01510+K01081+K12320+K00940+K13759+K01517+K00088+K19572+K13987+K13811+K00948+K12318+K13759+K13760+K08044+K08046+K13760+K01490+K01490+K12323+K00088+K01490+…
Organismal Systems	Nervous system	Glutamatergic synapse	225	ko04724	XP_008306051.1;XP_008306585.1;XP_008306662.1;XP_008307473.1;XP_008308250.1;XP_008308326.1;XP_008308396.1;XP_008308698.1;XP_008308827.1;XP_008308877.1;XP_008309194.1;XP_008309787.1;XP_008309922.1;XP_008310134.1;XP_008310207.1;XP_008310229.1;XP_008310265.1;XP_008310327.1;XP_008310716.1;XP_008310739.1;XP_008311295.2;XP_008311458.1;XP_008311579.1;XP_008311941.1;XP_008312466.1;XP_008312586.1;XP_008313…	K04964+K15008+K01115+K05201+K04534+K12302+K05212+K15010+K05618+K04543+K04539+K04608+K04634+K15009+K12302+K04630+K12302+K04603+K04539+K05613+K05202+K05858+K08049+K04997+K12302+K04549+K04630+K14207+K04632+K19662+K01915+K02677+K05858+K08044+K08046+K04536+K04630+K05203+K05612+K04607+K04608+K15008+K01425+K04536+K04630+K04630+K13576+K04605+K04630+K13576+K15008+K04608+K04608+K04607+K04630+K06268+K04541+…
Human Diseases	Infectious disease: bacterial	Yersinia infection	220	ko05135	NP_001281130.1;NP_001281143.1;NP_001284510.1;NP_001284514.1;NP_001315170.1;XP_008305869.1;XP_008305948.1;XP_008306066.1;XP_008306379.2;XP_008306749.1;XP_008306754.1;XP_008306964.1;XP_008306990.1;XP_008307439.1;XP_008307582.1;XP_008308373.1;XP_008308793.1;XP_008309771.1;XP_008309802.1;XP_008310585.1;XP_008310945.1;XP_008311121.1;XP_008311122.1;XP_008311266.2;XP_008311380.1;XP_008311536.1;XP_008312…	K04729+K04733+K04519+K04734+K02649+K05719+K05730+K04373+K07210+K04456+K04734+K04373+K04438+K05743+K00922+K03175+K04373+K05726+K05747+K04441+K04427+K04379+K04379+K04513+K07941+K05747+K05760+K13708+K05411+K04433+K04392+K04430+K05410+K04467+K05856+K04441+K19475+K04403+K07860+K05692+K05730+K04456+K04730+K04441+K07210+K04513+K04441+K04513+K00922+K13710+K04513+K05704+K17332+K06484+K04393+K04735+K04513+…
Human Diseases	Infectious diseases	Hepatitis B	219	ko05161	NP_001281130.1;NP_001281143.1;NP_001284514.1;NP_001315170.1;XP_008305524.1;XP_008305650.1;XP_008306379.2;XP_008306624.1;XP_008306746.1;XP_008306749.1;XP_008306754.1;XP_008307032.1;XP_008307582.1;XP_008308078.1;XP_008308115.1;XP_008308152.1;XP_008308373.1;XP_008310193.1;XP_008310348.1;XP_008310556.1;XP_008310565.2;XP_008310585.1;XP_008310945.1;XP_008311121.1;XP_008311122.1;XP_008311127.1;XP_008311…	K04729+K04733+K04734+K02649+K13377+K04674+K07210+K16197+K06627+K04456+K04734+K13375+K00922+K02373+K06626+K09389+K03175+K07827+K10140+K02833+K09447+K04441+K04427+K04379+K04379+K13377+K03099+K11224+K05411+K04433+K03174+K08731+K04430+K05410+K04467+K09048+K02084+K06625+K04441+K04374+K04403+K02187+K19662+K04456+K02677+K04498+K06255+K02158+K05401+K04730+K03662+K01403+K04441+K11225+K07210+K17454+K04441+…
Organismal Systems	Environmental adaptation	Circadian entrainment	217	ko04713	XP_008305625.1;XP_008306789.1;XP_008306847.1;XP_008307061.1;XP_008307331.1;XP_008307580.1;XP_008308016.2;XP_008308110.1;XP_008308250.1;XP_008308396.1;XP_008308441.1;XP_008308877.1;XP_008309194.1;XP_008309922.1;XP_008310229.1;XP_008310716.1;XP_008310981.1;XP_008311121.1;XP_008311122.1;XP_008311149.1;XP_008311458.1;XP_008311579.1;XP_008311941.1;XP_008312586.1;XP_008312884.2;XP_008312924.1;XP_008313…	K02183+K04999+K04286+K02183+K02183+K02633+K12318+K02183+K04534+K05212+K02183+K04543+K04539+K04634+K04630+K04539+K02183+K04379+K04379+K19477+K05858+K08049+K04997+K04549+K02183+K07843+K04630+K04632+K19662+K12318+K04515+K02677+K05858+K04285+K08044+K08046+K04536+K04630+K04536+K02183+K04630+K04630+K04630+K04630+K21944+K02183+K19477+K04541+K08042+K02183+K08043+K05208+K12319+K04515+K05858+K02183+K02183+…
Human Diseases	Infectious diseases	Influenza A	217	ko05164	NP_001281129.1;NP_001281130.1;NP_001281134.1;NP_001281136.1;NP_001281143.1;NP_001281170.1;NP_001284510.1;NP_001284514.1;NP_001315170.1;NP_001348087.1;NP_001348099.1;XP_008305484.1;XP_008305490.1;XP_008305711.1;XP_008306044.1;XP_008306192.1;XP_008306379.2;XP_008306472.3;XP_008306570.1;XP_008306749.1;XP_008306754.1;XP_008306830.1;XP_008306835.1;XP_008307582.1;XP_008307653.1;XP_008307874.1;XP_008307…	K06752+K04729+K06752+K01312+K04733+K14396+K04519+K04734+K02649+K05133+K05132+K07905+K07905+K14396+K04693+K15042+K07210+K05863+K04721+K04456+K04734+K12653+K12653+K00922+K10652+K09635+K15043+K02373+K03171+K07904+K04721+K14285+K10054+K09447+K10652+K14396+K01315+K04696+K14404+K05411+K03174+K05410+K04687+K04467+K02084+K06490+K10652+K02187+K05692+K19662+K05863+K04456+K09507+K02677+K04498+K15043+K05401+…
Cellular Processes	Transport and catabolism	Autophagy - animal	216	ko04140	NP_001281160.1;NP_001315170.1;XP_008305368.1;XP_008305564.1;XP_008306369.1;XP_008306677.1;XP_008306739.1;XP_008306749.1;XP_008307250.1;XP_008307424.1;XP_008307582.1;XP_008307665.1;XP_008307870.1;XP_008308113.1;XP_008308373.1;XP_008308456.1;XP_008308868.1;XP_008308996.1;XP_008309033.1;XP_008309174.1;XP_008309548.2;XP_008309937.1;XP_008310193.1;XP_008310556.1;XP_008310945.1;XP_008311144.1;XP_008311…	K01379+K02649+K01365+K08342+K17603+K21248+K08269+K04456+K10802+K17890+K00922+K07874+K17907+K21247+K03175+K08341+K19330+K07830+K05087+K01363+K17985+K08803+K07827+K02833+K04427+K01363+K10802+K06528+K08334+K19330+K06276+K17889+K08270+K01110+K08266+K08269+K17908+K05410+K18082+K18052+K08860+K07874+K04456+K07207+K04688+K08342+K02158+K07920+K07925+K17606+K04570+K07203+K00922+K07874+K07920+K07897+K06068+…
Genetic Information Processing	Folding, sorting and degradation	Ubiquitin mediated proteolysis	215	ko04120	XP_008305486.1;XP_008305829.1;XP_008305830.1;XP_008305910.1;XP_008306109.1;XP_008306596.2;XP_008307121.1;XP_008307152.1;XP_008307457.1;XP_008307832.1;XP_008308043.1;XP_008308066.1;XP_008308373.1;XP_008308681.1;XP_008308694.1;XP_008308785.1;XP_008309164.1;XP_008309250.1;XP_008309357.1;XP_008309536.1;XP_008309846.1;XP_008310204.1;XP_008310225.1;XP_008310337.1;XP_008310348.1;XP_008310937.1;XP_008312…	K08285+K03872+K10688+K05633+K03347+K10589+K10684+K10612+K10596+K04707+K03869+K10611+K03175+K10573+K08285+K04706+K10582+K10685+K12456+K05630+K10054+K10580+K10576+K04706+K10140+K10578+K06689+K10605+K03873+K09561+K10577+K04696+K03351+K10604+K06689+K06643+K10580+K10260+K04694+K04649+K10699+K05633+K04678+K03869+K03358+K03178+K10595+K10686+K08285+K03871+K10099+K02207+K05632+K06688+K10606+K03351+K06689+…
Cellular Processes	Transport and catabolism	Lysosome	213	ko04142	NP_001281160.1;NP_001306745.1;XP_008305368.1;XP_008305651.1;XP_008307101.1;XP_008308025.1;XP_008308464.1;XP_008308706.1;XP_008309032.1;XP_008309174.1;XP_008309210.1;XP_008309246.1;XP_008309264.1;XP_008309793.1;XP_008309795.1;XP_008309796.1;XP_008310177.1;XP_008310859.1;XP_008310903.1;XP_008311019.1;XP_008311033.1;XP_008311144.1;XP_008311275.1;XP_008311464.1;XP_008311587.1;XP_008311995.1;XP_008312…	K01379+K21398+K01365+K01279+K12400+K01275+K13289+K12394+K12399+K01363+K01366+K06129+K12383+K01197+K01197+K01197+K01134+K01275+K06546+K12400+K01206+K01363+K12387+K06528+K01369+K01192+K01205+K02154+K10087+K02155+K12403+K01052+K08239+K01382+K12311+K12309+K12404+K04992+K10532+K01565+K04644+K12393+K01202+K12348+K03662+K12401+K12388+K03662+K21398+K12394+K06497+K01197+K01197+K13444+K08568+K12388+K03662+…
Cellular Processes	Transport and catabolism	Phagosome	211	ko04145	NP_001281129.1;NP_001281134.1;XP_008305308.1;XP_008305368.1;XP_008305573.1;XP_008305602.1;XP_008305604.1;XP_008305869.1;XP_008306009.1;XP_008306353.1;XP_008306499.2;XP_008307005.1;XP_008307349.1;XP_008308164.1;XP_008308192.1;XP_008308666.1;XP_008308860.1;XP_008308873.1;XP_008309263.1;XP_008310048.1;XP_008310202.1;XP_008311047.1;XP_008311464.1;XP_008311625.1;XP_008312023.2;XP_008312034.1;XP_008312…	K06752+K06752+K08517+K01365+K07374+K07374+K07374+K05719+K04659+K06503+K06560+K12182+K13883+K10416+K06560+K07375+K16857+K08009+K10413+K02150+K12478+K08488+K06528+K02149+K06493+K07889+K13882+K02154+K06461+K02155+K07375+K04392+K02151+K02150+K06259+K02153+K05692+K06560+K06560+K03990+K03990+K07375+K03990+K08011+K02148+K03662+K07374+K07374+K06560+K03662+K07374+K06484+K07374+K07897+K13505+K10956+K07897+…
Environmental Information Processing	Signal transduction	FoxO signaling pathway	210	ko04068	NP_001281127.1;NP_001288108.1;NP_001288109.1;NP_001315170.1;XP_008305524.1;XP_008305650.1;XP_008305728.2;XP_008306126.1;XP_008306280.1;XP_008306570.1;XP_008306716.1;XP_008306749.1;XP_008306836.1;XP_008307029.2;XP_008307032.1;XP_008307478.1;XP_008307582.1;XP_008308456.1;XP_008308605.1;XP_008308642.1;XP_008308676.1;XP_008308698.1;XP_008308727.1;XP_008308889.1;XP_008309033.1;XP_008309103.1;XP_008309…	K05459+K04402+K04402+K02649+K13377+K04674+K01596+K08863+K04361+K04721+K09385+K04456+K04468+K04402+K13375+K07201+K00922+K08341+K04721+K21770+K16332+K15010+K04503+K04402+K05087+K09408+K10151+K04503+K03781+K07827+K04603+K06624+K02833+K04441+K10628+K13377+K10305+K03099+K01084+K06276+K01084+K01084+K01110+K06643+K04467+K10151+K06624+K06625+K04441+K04685+K04456+K04498+K06623+K13303+K04441+K05459+K04441+…
Metabolism	Global and overview maps	Microbial metabolism in diverse environments	209	ko01120	NP_001306747.1;NP_001306751.1;NP_001315165.1;XP_008305555.1;XP_008305556.1;XP_008305728.2;XP_008305774.1;XP_008305794.1;XP_008305807.1;XP_008305887.1;XP_008306067.1;XP_008306287.1;XP_008306736.1;XP_008306737.1;XP_008306975.1;XP_008307443.1;XP_008307679.1;XP_008308234.1;XP_008308499.1;XP_008308587.2;XP_008308637.1;XP_008308658.1;XP_008308804.1;XP_008308805.1;XP_008309010.2;XP_008309085.1;XP_008309…	K00161+K00850+K00873+K00830+K01466+K01596+K00814+K00451+K01061+K00850+K00161+K01580+K00128+K00128+K01749+K01079+K01623+K05606+K00030+K00873+K01966+K00129+K00844+K00844+K00121+K01810+K00031+K00031+K01810+K00382+K07127+K00030+K00016+K00016+K00873+K00016+K00626+K01082+K00288+K00451+K00261+K01620+K00275+K01623+K00016+K01807+K00622+K13811+K00948+K01915+K00022+K00615+K01895+K00030+K00036+K00850+K00297+…
Human Diseases	Endocrine and metabolic diseases	Non-alcoholic fatty liver disease (NAFLD)	208	ko04932	NP_001284510.1;NP_001315168.1;NP_001315170.1;XP_008305704.1;XP_008305793.1;XP_008306749.1;XP_008306929.1;XP_008307032.1;XP_008307306.1;XP_008307582.1;XP_008307756.1;XP_008308746.1;XP_008308849.1;XP_008308886.1;XP_008309204.1;XP_008310448.1;XP_008310596.2;XP_008311542.1;XP_008311722.1;XP_008311825.1;XP_008311952.1;XP_008312125.1;XP_008312162.1;XP_008312477.1;XP_008312509.1;XP_008312765.1;XP_008313…	K04519+K07297+K02649+K00234+K03960+K04456+K00237+K13375+K03968+K00922+K02270+K03948+K02263+K00411+K03953+K07294+K00411+K04426+K03957+K02270+K03948+K04397+K02270+K02267+K04696+K03964+K00415+K04392+K03949+K11352+K03958+K07297+K07294+K00237+K08860+K04374+K02187+K03962+K04456+K03963+K03941+K03948+K02263+K11351+K00922+K04393+K04735+K00235+K07200+K07297+K00414+K07187+K04393+K05632+K02268+K00413+K16341+…
Environmental Information Processing	Signal transduction	AMPK signaling pathway	203	ko04152	NP_001281127.1;NP_001306751.1;NP_001315168.1;NP_001315169.1;NP_001315170.1;NP_001315179.1;XP_008305484.1;XP_008305490.1;XP_008305728.2;XP_008305887.1;XP_008306373.1;XP_008306378.1;XP_008306746.1;XP_008306749.1;XP_008307463.1;XP_008307478.1;XP_008307582.1;XP_008307967.1;XP_008308727.1;XP_008309033.1;XP_008309103.1;XP_008309396.1;XP_008309496.1;XP_008309773.1;XP_008310169.1;XP_008310945.1;XP_008311…	K05459+K00850+K07297+K11262+K02649+K08765+K07905+K07905+K01596+K00850+K00665+K00665+K06627+K04456+K11584+K07201+K00922+K03456+K04503+K05087+K09408+K05031+K01578+K04503+K08765+K04427+K11584+K11584+K07903+K01084+K06276+K00665+K01084+K01084+K00507+K08765+K09048+K11584+K06259+K07297+K00693+K11584+K18341+K04354+K04456+K07207+K04688+K11584+K00850+K05459+K07203+K00922+K19028+K07292+K19029+K19030+K07208+…
Organismal Systems	Nervous system	Neurotrophin signaling pathway	203	ko04722	NP_001281143.1;NP_001284514.1;NP_001315170.1;XP_008305625.1;XP_008306066.1;XP_008306749.1;XP_008306754.1;XP_008306808.1;XP_008306964.1;XP_008306988.1;XP_008306990.1;XP_008307061.1;XP_008307331.1;XP_008307582.1;XP_008307913.1;XP_008308110.1;XP_008308227.1;XP_008308373.1;XP_008308441.1;XP_008308767.2;XP_008308793.1;XP_008309026.2;XP_008309103.1;XP_008309629.1;XP_008310163.1;XP_008310193.1;XP_008310…	K04733+K04734+K02649+K02183+K04373+K04456+K04734+K12460+K04373+K06630+K04438+K02183+K02183+K00922+K07193+K02183+K04355+K03175+K02183+K04463+K04373+K05101+K09408+K05859+K17447+K07827+K02833+K04441+K02183+K07193+K04513+K03099+K04426+K04505+K06276+K02183+K04392+K07836+K04441+K04732+K04356+K09593+K04374+K04515+K04456+K02158+K12462+K04730+K02582+K04441+K12388+K04513+K04441+K04513+K00922+K04513+K04393+…
Environmental Information Processing	Signal transduction	Sphingolipid signaling pathway	198	ko04071	NP_001281160.1;NP_001315170.1;XP_008305370.1;XP_008305635.1;XP_008305861.1;XP_008306662.1;XP_008306749.1;XP_008307014.1;XP_008307024.1;XP_008307463.1;XP_008307582.1;XP_008307967.1;XP_008308183.2;XP_008308248.1;XP_008309510.1;XP_008309922.1;XP_008310193.1;XP_008310229.1;XP_008310556.1;XP_008310585.1;XP_008310872.1;XP_008310964.1;XP_008311133.1;XP_008311217.2;XP_008311266.2;XP_008311360.1;XP_008311…	K01379+K02649+K05665+K04712+K18953+K01115+K04456+K04717+K08091+K11584+K00922+K03456+K05703+K03171+K03916+K04634+K07827+K04630+K02833+K04441+K05703+K00654+K04716+K11584+K04513+K11584+K05858+K04426+K18050+K06276+K04639+K12349+K01110+K04392+K11584+K04716+K04630+K04441+K04346+K07860+K04714+K19662+K01441+K11584+K04354+K04718+K04456+K02677+K11584+K05858+K12348+K04265+K04441+K18952+K04630+K04513+K04441+…
Organismal Systems	Endocrine system	Aldosterone synthesis and secretion	198	ko04925	NP_001281149.1;XP_008305625.1;XP_008306245.1;XP_008306789.1;XP_008307061.1;XP_008307331.1;XP_008307389.1;XP_008307420.1;XP_008308110.1;XP_008308294.1;XP_008308441.1;XP_008309922.1;XP_008310298.1;XP_008310981.1;XP_008311170.1;XP_008311222.2;XP_008311458.1;XP_008311579.1;XP_008312157.1;XP_008312884.2;XP_008313048.2;XP_008313273.1;XP_008313663.1;XP_008313872.1;XP_008314382.2;XP_008314531.1;XP_008314…	K16931+K02183+K04166+K04999+K02183+K02183+K06070+K01540+K02183+K13806+K02183+K04634+K00498+K02183+K05228+K04914+K05858+K08049+K18050+K02183+K06070+K13806+K09048+K05850+K08794+K04632+K04374+K19662+K04515+K02677+K05858+K08044+K08046+K05850+K01539+K12323+K04857+K04465+K04465+K02183+K08794+K09053+K04465+K08794+K02183+K09821+K01539+K08042+K02183+K09047+K00513+K08043+K07188+K04200+K09048+K01540+K08558+…
Human Diseases	Drug resistance	Endocrine resistance	197	ko01522	NP_001281127.1;NP_001315170.1;XP_008305414.2;XP_008306053.1;XP_008306280.1;XP_008306390.1;XP_008306749.1;XP_008307157.1;XP_008307582.1;XP_008307725.1;XP_008307796.2;XP_008307884.1;XP_008308070.1;XP_008308152.1;XP_008308597.1;XP_008308727.1;XP_008309033.1;XP_008309773.1;XP_008310163.1;XP_008310193.1;XP_008310449.1;XP_008310556.1;XP_008310585.1;XP_008310909.1;XP_008310918.1;XP_008310919.2;XP_008311…	K05459+K02649+K20994+K02599+K04361+K15144+K04456+K04650+K00922+K06051+K06051+K06052+K02599+K09389+K01398+K04503+K05087+K04503+K17447+K07827+K06624+K02833+K04441+K04650+K08550+K08550+K04379+K04379+K03099+K06051+K08049+K21635+K15144+K04246+K06643+K08551+K08551+K06624+K06625+K04441+K04632+K06052+K04456+K04688+K02158+K08044+K08046+K01403+K04441+K17454+K05459+K07203+K04441+K00922+K15144+K05704+K15144+…
Organismal Systems	Sensory system	Olfactory transduction	196	ko04740	XP_008305625.1;XP_008306320.1;XP_008307061.1;XP_008307257.2;XP_008307258.1;XP_008307259.1;XP_008307261.1;XP_008307262.2;XP_008307264.2;XP_008307266.1;XP_008307331.1;XP_008307511.1;XP_008307825.1;XP_008308110.1;XP_008308441.1;XP_008308877.1;XP_008310981.1;XP_008311149.1;XP_008312884.2;XP_008313684.1;XP_008313694.2;XP_008313696.1;XP_008313697.1;XP_008313698.1;XP_008313699.1;XP_008313703.1;XP_008313…	K02183+K04633+K02183+K04257+K04257+K04257+K04257+K04257+K04257+K04257+K02183+K04257+K04439+K02183+K02183+K04543+K02183+K19477+K02183+K04257+K04257+K04257+K04257+K04257+K04257+K04257+K04257+K04257+K04257+K05849+K04515+K04257+K04536+K04536+K02183+K04257+K04257+K04257+K04257+K05849+K02183+K19477+K02183+K08043+K19695+K04515+K00910+K02183+K02183+K02183+K13752+K02183+K04345+K04257+K04257+K04257+K04257+…
Organismal Systems	Digestive system	Pancreatic secretion	196	ko04972	NP_001281136.1;NP_001281147.1;XP_008306051.1;XP_008306143.3;XP_008306244.1;XP_008306375.1;XP_008306381.1;XP_008307420.1;XP_008308134.1;XP_008308370.1;XP_008308381.1;XP_008308388.1;XP_008308425.2;XP_008308552.1;XP_008309396.1;XP_008309410.1;XP_008309922.1;XP_008311266.2;XP_008311458.1;XP_008311579.1;XP_008312234.1;XP_008312535.1;XP_008313345.1;XP_008313548.1;XP_008313872.1;XP_008314192.2;XP_008314…	K01312+K01176+K04964+K01346+K01291+K18245+K01242+K01540+K01310+K04926+K01310+K01310+K01310+K07904+K05031+K08779+K04634+K04513+K05858+K08049+K05853+K01346+K04392+K07836+K05850+K14078+K04131+K04632+K19662+K01047+K02677+K05858+K01047+K08044+K08046+K05850+K01539+K04513+K01346+K01346+K13855+K04513+K04513+K04353+K04513+K04513+K04353+K04936+K01047+K14074+K04194+K01539+K05226+K08042+K05742+K09632+K01312+…
Organismal Systems	Endocrine system	Melanogenesis	195	ko04916	NP_001315185.1;XP_008305408.1;XP_008305625.1;XP_008305874.1;XP_008305880.1;XP_008305957.1;XP_008306032.1;XP_008307061.1;XP_008307331.1;XP_008307720.2;XP_008308022.1;XP_008308026.1;XP_008308062.1;XP_008308110.1;XP_008308250.1;XP_008308441.1;XP_008308530.1;XP_008308872.1;XP_008309318.1;XP_008309402.1;XP_008309922.1;XP_008310193.1;XP_008310229.1;XP_008310447.1;XP_008310556.1;XP_008310981.1;XP_008311…	K00408+K05091+K02183+K04492+K02375+K02105+K04490+K02183+K02183+K02353+K02354+K00505+K02842+K02183+K04534+K02183+K04492+K04199+K05461+K00182+K04634+K07827+K04630+K00572+K02833+K02183+K05228+K05858+K08049+K16366+K02183+K09048+K02353+K04630+K05461+K00572+K04632+K19662+K04515+K00506+K05091+K04492+K02677+K04498+K05858+K08044+K00182+K08046+K00444+K04492+K04630+K04491+K03209+K01357+K02353+K02183+K04630+…
Human Diseases	Endocrine and metabolic diseases	AGE-RAGE signaling pathway in diabetic complications	193	ko04933	NP_001284510.1;NP_001315170.1;XP_008305524.1;XP_008305582.1;XP_008305650.1;XP_008306245.1;XP_008306749.1;XP_008307032.1;XP_008307270.1;XP_008307478.1;XP_008307582.1;XP_008308027.1;XP_008308327.2;XP_008308597.1;XP_008308727.1;XP_008308728.1;XP_008308903.1;XP_008309409.2;XP_008309629.1;XP_008309773.1;XP_008310193.1;XP_008310325.1;XP_008310449.1;XP_008310556.1;XP_008310585.1;XP_008311098.1;XP_008311…	K04519+K02649+K13377+K03901+K04674+K04166+K04456+K13375+K05740+K07201+K00922+K21423+K05740+K01398+K04503+K04500+K06236+K06236+K05859+K04503+K07827+K04500+K06624+K02833+K04441+K05448+K13377+K05858+K16366+K06237+K18050+K11224+K06236+K05857+K04392+K06624+K04441+K06490+K02187+K19662+K05449+K04456+K02677+K05858+K04702+K04441+K18952+K04441+K00922+K06237+K04393+K03982+K04735+K06068+K06237+K02089+K04441+…
Environmental Information Processing	Signal transduction	Jak-STAT signaling pathway	190	ko04630	NP_001281126.1;NP_001281140.1;NP_001281166.1;NP_001315166.1;NP_001315170.1;NP_001348087.1;NP_001348099.1;XP_008305410.1;XP_008305429.2;XP_008305610.1;XP_008305816.1;XP_008306044.1;XP_008306280.1;XP_008306726.1;XP_008306749.1;XP_008307489.1;XP_008307582.1;XP_008307871.1;XP_008308727.1;XP_008308785.1;XP_008309197.1;XP_008309492.1;XP_008309773.1;XP_008310337.1;XP_008310556.1;XP_008310712.1;XP_008311…	K05080+K05438+K05059+K05080+K02649+K05133+K05132+K04363+K05064+K02539+K04699+K04693+K04361+K05438+K04456+K04698+K00922+K05134+K04503+K04706+K02539+K10151+K04503+K04706+K02833+K02539+K03099+K05060+K05442+K11224+K05423+K04696+K04687+K10151+K06625+K05074+K04694+K04456+K04498+K04702+K11225+K04570+K07203+K00922+K04701+K04701+K06625+K10151+K05443+K22667+K04377+K04456+K05139+K00157+K05417+K05138+K04456+…
Environmental Information Processing	Signal transduction	Phosphatidylinositol signaling system	188	ko04070	NP_001315170.1;XP_008305625.1;XP_008305688.1;XP_008306139.3;XP_008306534.1;XP_008306892.1;XP_008307061.1;XP_008307331.1;XP_008307400.1;XP_008307437.1;XP_008307582.1;XP_008307877.1;XP_008308110.1;XP_008308441.1;XP_008309629.1;XP_008309724.1;XP_008310637.1;XP_008310981.1;XP_008311025.1;XP_008311199.1;XP_008311458.1;XP_008312263.1;XP_008312394.1;XP_008312884.2;XP_008313097.1;XP_008313192.1;XP_008313…	K02649+K02183+K18083+K00913+K00911+K00999+K02183+K02183+K19801+K00901+K00922+K00911+K02183+K02183+K05859+K00923+K00923+K02183+K00911+K21797+K05858+K01109+K00901+K02183+K05857+K01110+K18082+K19662+K13711+K02677+K13711+K00901+K05858+K00920+K00922+K02183+K01107+K00901+K00920+K10572+K18086+K07756+K02183+K21798+K01106+K01110+K00889+K02183+K01092+K21797+K13084+K00901+K01109+K05857+K05857+K05858+K00888+…
Organismal Systems	Development and regeneration	Axon regeneration	186	ko04361	XP_008306053.1;XP_008307437.1;XP_008307582.1;XP_008308070.1;XP_008308250.1;XP_008308258.1;XP_008309103.1;XP_008309405.1;XP_008309922.1;XP_008310281.1;XP_008310509.1;XP_008310585.1;XP_008310697.1;XP_008311266.2;XP_008311458.1;XP_008311579.1;XP_008311999.2;XP_008312331.1;XP_008312394.1;XP_008312485.1;XP_008313192.1;XP_008313345.1;XP_008313433.1;XP_008313502.1;XP_008314165.1;XP_008314513.1;XP_008314…	K02599+K00901+K00922+K02599+K04534+K06704+K09408+K05099+K04634+K00502+K04459+K04441+K06704+K04513+K05858+K08049+K12035+K04505+K00901+K06839+K01110+K04392+K04430+K04459+K04441+K04346+K04632+K06843+K04688+K04459+K00901+K05858+K04441+K04513+K06839+K07203+K04441+K04513+K00922+K04513+K09442+K04459+K04513+K06068+K00901+K04443+K04441+K06068+K04459+K04513+K09442+K12035+K04163+K12494+K04440+K01110+K11593+…
Human Diseases	Cancers	Choline metabolism in cancer	185	ko05231	NP_001281132.1;NP_001315170.1;XP_008305328.1;XP_008305364.1;XP_008305410.1;XP_008306219.1;XP_008306280.1;XP_008306457.1;XP_008306662.1;XP_008306749.1;XP_008307437.1;XP_008307582.1;XP_008308019.1;XP_008308424.1;XP_008309641.1;XP_008309802.1;XP_008309947.1;XP_008310174.2;XP_008310193.1;XP_008310556.1;XP_008311121.1;XP_008311122.1;XP_008311333.1;XP_008311444.1;XP_008311536.1;XP_008311743.1;XP_008312…	K00968+K02649+K01080+K00968+K04363+K06083+K04361+K06128+K01115+K04456+K00901+K00922+K05450+K14387+K14156+K05747+K01080+K14156+K07827+K02833+K04379+K04379+K03099+K18695+K05747+K08199+K00901+K06276+K04392+K14387+K07860+K19662+K06515+K04456+K07207+K04688+K02677+K15377+K00901+K14387+K14387+K07203+K00922+K07208+K00901+K04684+K06083+K14387+K14387+K14387+K04456+K14387+K14387+K14387+K14387+K14387+K14387+…
Genetic Information Processing	Transcription	Spliceosome	182	ko03040	XP_008305508.1;XP_008306045.1;XP_008306222.1;XP_008306443.1;XP_008306715.1;XP_008307013.1;XP_008307131.2;XP_008307348.1;XP_008307673.1;XP_008307680.1;XP_008307879.1;XP_008307903.1;XP_008308410.1;XP_008308475.1;XP_008309289.1;XP_008309440.1;XP_008309545.1;XP_008310167.1;XP_008310179.1;XP_008310962.1;XP_008311004.1;XP_008311247.1;XP_008311424.1;XP_008311582.1;XP_008311676.1;XP_008311814.1;XP_008311…	K03283+K12842+K12818+K12838+K11096+K12816+K12875+K12856+K03283+K12890+K11091+K12897+K12887+K12859+K12830+K12869+K12874+K12817+K12817+K06063+K12833+K12822+K12893+K12897+K12893+K12822+K12869+K12891+K12818+K12868+K12834+K12845+K12627+K11098+K09564+K03283+K12840+K12827+K12625+K11094+K11984+K12862+K12662+K12820+K12823+K12875+K12893+K12893+K11099+K12864+K12861+K12741+K12865+K12858+K12733+K12892+K12884+…
Cellular Processes	Cell growth and death	Oocyte meiosis	182	ko04114	NP_001281127.1;XP_008305598.1;XP_008305625.1;XP_008305735.1;XP_008306066.1;XP_008306109.1;XP_008306624.1;XP_008306964.1;XP_008306988.1;XP_008307061.1;XP_008307192.1;XP_008307331.1;XP_008307463.1;XP_008307496.1;XP_008307967.1;XP_008308110.1;XP_008308115.1;XP_008308441.1;XP_008308642.1;XP_008308793.1;XP_008309033.1;XP_008309357.1;XP_008309878.1;XP_008310585.1;XP_008310981.1;XP_008311217.2;XP_008311…	K05459+K04367+K02183+K13054+K04373+K03347+K16197+K04373+K06630+K02183+K08556+K02183+K11584+K16198+K03456+K02183+K06626+K02183+K21770+K04373+K05087+K12456+K06636+K04441+K02183+K11584+K11584+K08049+K06269+K06633+K03351+K02183+K11584+K04441+K11584+K04515+K08836+K06669+K11584+K03358+K08044+K08046+K06636+K04441+K13728+K05459+K04441+K16197+K02183+K13728+K02206+K04441+K16197+K11481+K06268+K02183+K02087+…
Cellular Processes	Cell growth and death	Necroptosis	182	ko04217	NP_001281141.1;NP_001284510.1;NP_001348087.1;NP_001348099.1;XP_008305366.1;XP_008305783.1;XP_008306043.1;XP_008306044.1;XP_008306073.1;XP_008306472.3;XP_008306496.1;XP_008306518.1;XP_008306570.1;XP_008307250.1;XP_008307334.1;XP_008307888.1;XP_008308078.1;XP_008308231.1;XP_008308248.1;XP_008308605.1;XP_008308956.1;XP_008308966.2;XP_008309609.1;XP_008309816.1;XP_008311248.2;XP_008311363.1;XP_008311…	K00522+K04519+K05133+K05132+K12196+K10630+K11974+K04693+K12193+K05863+K12198+K12194+K04721+K10802+K11251+K03853+K02373+K00522+K03171+K04721+K11251+K11251+K12196+K08849+K04079+K04079+K04079+K10802+K11251+K15040+K00261+K11224+K12191+K12195+K04687+K05863+K01915+K04515+K05401+K12194+K08847+K08601+K08601+K11225+K11251+K17595+K11251+K08601+K10630+K12196+K12194+K15040+K00261+K04440+K03853+K04390+K17595+…
Cellular Processes	Cell growth and death	Cell cycle	178	ko04110	NP_001288108.1;NP_001288109.1;XP_008305524.1;XP_008306109.1;XP_008306624.1;XP_008306746.1;XP_008306988.1;XP_008307029.2;XP_008307032.1;XP_008307496.1;XP_008308115.1;XP_008308152.1;XP_008308371.1;XP_008308624.1;XP_008308642.1;XP_008308676.1;XP_008308690.1;XP_008308727.1;XP_008308728.1;XP_008308889.1;XP_008309127.2;XP_008309357.1;XP_008309372.1;XP_008309492.1;XP_008309758.1;XP_008309773.1;XP_008309…	K04402+K04402+K13377+K03347+K16197+K06627+K06630+K04402+K13375+K16198+K06626+K09389+K09993+K06671+K21770+K16332+K06640+K04503+K04500+K04402+K06671+K12456+K04682+K10151+K06632+K04503+K06636+K09993+K04500+K06624+K06067+K13377+K06629+K06633+K03351+K06067+K02180+K06643+K10151+K06067+K06624+K06625+K04685+K02213+K06669+K04498+K06623+K03358+K06636+K17454+K13728+K06670+K16197+K13728+K06625+K10151+K02206+…
Organismal Systems	Endocrine system	Glucagon signaling pathway	178	ko04922	NP_001306747.1;NP_001306751.1;NP_001315165.1;NP_001315169.1;NP_001315179.1;NP_001315180.1;XP_008305625.1;XP_008305728.2;XP_008305887.1;XP_008306067.1;XP_008306749.1;XP_008307061.1;XP_008307331.1;XP_008307444.1;XP_008307478.1;XP_008307850.1;XP_008308110.1;XP_008308441.1;XP_008308502.1;XP_008308587.2;XP_008308962.1;XP_008308999.1;XP_008309922.1;XP_008310169.1;XP_008310448.1;XP_008310531.1;XP_008310…	K00161+K00850+K00873+K11262+K08765+K12407+K02183+K01596+K00850+K00161+K04456+K02183+K02183+K00871+K07201+K16311+K02183+K02183+K07593+K00873+K07190+K13296+K04634+K08765+K07294+K00016+K00016+K00873+K00016+K02183+K17491+K05858+K01084+K04583+K00871+K01084+K01084+K08765+K02183+K09048+K07294+K00016+K00693+K04632+K04374+K04515+K04456+K04498+K05858+K00850+K07299+K19028+K02183+K07200+K07190+K07299+K00162+…
Organismal Systems	Digestive system	Salivary secretion	177	ko04970	XP_008305625.1;XP_008306381.1;XP_008307061.1;XP_008307331.1;XP_008307420.1;XP_008308016.2;XP_008308110.1;XP_008308441.1;XP_008308921.1;XP_008309922.1;XP_008310080.2;XP_008310981.1;XP_008311149.1;XP_008311458.1;XP_008311579.1;XP_008312124.1;XP_008312884.2;XP_008313872.1;XP_008314263.1;XP_008314531.1;XP_008315048.1;XP_008315102.1;XP_008315325.1;XP_008315369.1;XP_008315545.1;XP_008315940.2;XP_008316…	K02183+K01242+K02183+K02183+K01540+K12318+K02183+K02183+K13912+K04634+K13912+K02183+K19477+K05858+K08049+K04141+K02183+K05850+K04131+K04632+K19662+K12318+K04137+K13912+K02677+K05858+K08044+K08046+K05850+K01539+K13855+K13912+K02183+K13911+K02183+K19477+K04936+K13912+K13912+K13899+K01539+K08042+K02183+K05742+K04945+K08043+K13915+K04135+K12319+K01540+K01539+K05858+K01540+K02183+K02183+K04634+K02183+…
Organismal Systems	Sensory system	Inflammatory mediator regulation of TRP channels	176	ko04750	NP_001281127.1;NP_001284510.1;NP_001315170.1;XP_008305625.1;XP_008305707.1;XP_008307061.1;XP_008307331.1;XP_008307582.1;XP_008307819.1;XP_008308008.1;XP_008308110.1;XP_008308441.1;XP_008309510.1;XP_008309629.1;XP_008309922.1;XP_008310585.1;XP_008310981.1;XP_008311458.1;XP_008311579.1;XP_008311692.1;XP_008312157.1;XP_008312884.2;XP_008313152.1;XP_008314165.1;XP_008314335.1;XP_008314454.1;XP_008314…	K05459+K04519+K02649+K02183+K18051+K02183+K02183+K00922+K04723+K04269+K02183+K02183+K03916+K05859+K04634+K04441+K02183+K05858+K08049+K06269+K18050+K02183+K04433+K04441+K18052+K07418+K04632+K19662+K04515+K02677+K05858+K02582+K08044+K08046+K04441+K05459+K04441+K00922+K05704+K04149+K02183+K06068+K04441+K06068+K04157+K05704+K02183+K04440+K04432+K08042+K02183+K08043+K04515+K04259+K05858+K04234+K04519+…
Organismal Systems	Endocrine system	GnRH signaling pathway	176	ko04912	NP_001281133.1;NP_001281145.1;XP_008305625.1;XP_008306280.1;XP_008306662.1;XP_008307061.1;XP_008307331.1;XP_008308110.1;XP_008308441.1;XP_008308597.1;XP_008308947.1;XP_008309146.1;XP_008309922.1;XP_008310193.1;XP_008310556.1;XP_008310585.1;XP_008310981.1;XP_008311333.1;XP_008311458.1;XP_008311579.1;XP_008312884.2;XP_008313152.1;XP_008313433.1;XP_008313729.1;XP_008314165.1;XP_008314531.1;XP_008314…	K08521+K08522+K02183+K04361+K01115+K02183+K02183+K02183+K02183+K01398+K04280+K04280+K04634+K07827+K02833+K04441+K02183+K03099+K05858+K08049+K02183+K04433+K04430+K08521+K04441+K04632+K04374+K19662+K04515+K02677+K05858+K08044+K08046+K04441+K04441+K04857+K05704+K04393+K02183+K06068+K04441+K06068+K04393+K05252+K05704+K02183+K04428+K04440+K05252+K04432+K04393+K07763+K08042+K02183+K08043+K04420+K04515+…
Human Diseases	Endocrine and metabolic diseases	Insulin resistance	176	ko04931	NP_001284514.1;NP_001315170.1;NP_001315179.1;XP_008305728.2;XP_008306066.1;XP_008306749.1;XP_008306754.1;XP_008306964.1;XP_008307478.1;XP_008307582.1;XP_008308502.1;XP_008308688.1;XP_008308793.1;XP_008308839.1;XP_008310169.1;XP_008310448.1;XP_008310684.1;XP_008311588.1;XP_008311692.1;XP_008312157.1;XP_008312218.1;XP_008312437.1;XP_008312509.1;XP_008312623.1;XP_008312712.1;XP_008312877.1;XP_008313…	K04734+K02649+K08765+K01596+K04373+K04456+K04734+K04373+K07201+K00922+K07593+K08746+K04373+K07189+K08765+K07294+K08746+K09667+K06269+K18050+K01084+K06276+K04696+K01084+K01084+K08765+K01110+K07189+K09667+K09048+K06259+K07294+K00693+K18052+K19662+K04456+K04688+K18952+K07299+K07203+K00922+K07189+K05696+K04735+K06068+K07200+K05696+K06068+K07187+K19518+K07299+K01596+K09821+K04456+K07189+K07191+K04440+…
Human Diseases	Cardiovascular diseases	Arrhythmogenic right ventricular cardiomyopathy (ARVC)	176	ko05412	XP_008305869.1;XP_008305874.1;XP_008305957.1;XP_008306032.1;XP_008306505.1;XP_008306706.1;XP_008308189.1;XP_008308530.1;XP_008308930.2;XP_008310260.1;XP_008310844.1;XP_008311088.1;XP_008311526.3;XP_008311554.1;XP_008311993.1;XP_008312023.2;XP_008312234.1;XP_008312584.1;XP_008314570.2;XP_008314749.1;XP_008314854.1;XP_008315385.1;XP_008315544.1;XP_008315720.1;XP_008315721.1;XP_008316055.1;XP_008316…	K05719+K04492+K02105+K04490+K04863+K12564+K06589+K04492+K12641+K06265+K07372+K07610+K10366+K10366+K05637+K06493+K05853+K12565+K05849+K04867+K05692+K04492+K04870+K04866+K04869+K10056+K04864+K05637+K04492+K04859+K04491+K04857+K06484+K04864+K06265+K04860+K06484+K06583+K06265+K21073+K05849+K21073+K12564+K06585+K04873+K07610+K06586+K02105+K05719+K07610+K04490+K05853+K07610+K04865+K06588+K06483+K06487+…
Environmental Information Processing	Signaling molecules and interaction	ECM-receptor interaction	175	ko04512	XP_008305869.1;XP_008306009.1;XP_008306278.1;XP_008307351.1;XP_008308189.1;XP_008308315.1;XP_008308355.1;XP_008308860.1;XP_008308903.1;XP_008309064.1;XP_008309409.2;XP_008309462.1;XP_008309466.1;XP_008309651.1;XP_008309970.1;XP_008310095.2;XP_008310260.1;XP_008310741.1;XP_008311655.2;XP_008311993.1;XP_008312023.2;XP_008312100.1;XP_008312583.1;XP_008312990.1;XP_008313489.1;XP_008313667.1;XP_008313…	K05719+K04659+K06254+K06251+K06589+K06267+K06256+K16857+K06236+K06258+K06236+K05636+K06245+K06258+K06258+K03900+K06265+K06256+K19719+K05637+K06493+K06237+K06236+K06238+K06258+K05636+K06259+K06824+K06254+K06255+K05637+K06243+K05636+K08131+K06237+K06484+K08131+K06265+K06263+K19719+K06237+K06237+K06237+K16338+K06484+K06583+K19719+K06265+K06244+K06243+K06254+K04659+K06585+K04659+K06586+K05719+K06258+…
Organismal Systems	Development	Osteoclast differentiation	174	ko04380	NP_001284510.1;NP_001284514.1;NP_001315170.1;NP_001348087.1;NP_001348099.1;XP_008305650.1;XP_008305674.1;XP_008306044.1;XP_008306379.2;XP_008306749.1;XP_008306754.1;XP_008307024.1;XP_008307032.1;XP_008307582.1;XP_008308183.2;XP_008308213.1;XP_008308251.1;XP_008308373.1;XP_008308873.1;XP_008309629.1;XP_008310256.1;XP_008310585.1;XP_008310872.1;XP_008310945.1;XP_008311121.1;XP_008311122.1;XP_008312…	K04519+K04734+K02649+K05133+K05132+K04674+K05147+K04693+K07210+K04456+K04734+K08091+K13375+K00922+K05703+K09438+K14380+K03175+K08009+K05859+K09438+K04441+K05703+K04427+K04379+K04379+K06493+K04696+K04433+K04392+K04687+K04467+K05856+K04441+K04403+K04694+K04456+K08011+K09028+K08601+K08601+K04441+K07210+K04441+K00922+K17332+K05453+K04735+K04441+K08601+K17332+K06268+K04456+K04440+K09030+K03158+K04456+…
Human Diseases	Neurodegenerative diseases	Parkinson disease	174	ko05012	NP_001306746.1;XP_008305525.3;XP_008305704.1;XP_008305793.1;XP_008306320.1;XP_008306472.3;XP_008306929.1;XP_008307306.1;XP_008307756.1;XP_008307842.1;XP_008308416.1;XP_008308746.1;XP_008308849.1;XP_008308886.1;XP_008309204.1;XP_008310229.1;XP_008310418.1;XP_008310524.1;XP_008310596.2;XP_008310937.1;XP_008311722.1;XP_008311825.1;XP_008311952.1;XP_008312120.1;XP_008312152.1;XP_008312162.1;XP_008312…	K02132+K09565+K00234+K03960+K04633+K05863+K00237+K03968+K02270+K04145+K02128+K03948+K02263+K00411+K03953+K04630+K04145+K00501+K00411+K10578+K03957+K02270+K03948+K15040+K04528+K02270+K02267+K09565+K03964+K00415+K03949+K11352+K02084+K03958+K04630+K04243+K00237+K02187+K03962+K05611+K05863+K03963+K02138+K03941+K03178+K03948+K02263+K04630+K11351+K04399+K05688+K05687+K04630+K04630+K00235+K04630+K00414+…
Metabolism	Global and overview maps	Carbon metabolism	171	ko01200	NP_001306747.1;NP_001306751.1;NP_001315165.1;NP_001315180.1;XP_008305555.1;XP_008305704.1;XP_008305774.1;XP_008305887.1;XP_008306067.1;XP_008306929.1;XP_008307441.1;XP_008307443.1;XP_008307679.1;XP_008308234.1;XP_008308463.1;XP_008308499.1;XP_008308587.2;XP_008308637.1;XP_008308804.1;XP_008308805.1;XP_008309010.2;XP_008309085.1;XP_008309135.1;XP_008309175.1;XP_008309213.1;XP_008309434.1;XP_008309…	K00161+K00850+K00873+K12407+K00830+K00234+K00814+K00850+K00161+K00237+K19269+K01079+K01623+K05606+K14455+K00030+K00873+K01966+K00844+K00844+K00121+K01810+K00031+K08074+K00031+K01810+K00382+K08074+K03781+K00030+K02437+K07515+K00873+K17989+K00626+K00140+K00261+K01623+K19269+K00237+K01807+K14454+K00948+K00232+K01899+K00025+K00615+K01895+K00030+K00036+K00850+K00297+K00605+K01958+K01895+K00033+K01689+…
Environmental Information Processing	Signal transduction	HIF-1 signaling pathway	168	ko04066	NP_001281127.1;NP_001281173.1;NP_001306747.1;NP_001306751.1;NP_001315170.1;NP_001348087.1;NP_001348099.1;XP_008305451.1;XP_008305829.1;XP_008305887.1;XP_008306067.1;XP_008306280.1;XP_008306353.1;XP_008306749.1;XP_008307382.1;XP_008307582.1;XP_008307679.1;XP_008308804.1;XP_008308805.1;XP_008309033.1;XP_008309132.1;XP_008309629.1;XP_008310449.1;XP_008310531.1;XP_008310550.1;XP_008310800.1;XP_008311…	K05459+K14736+K00161+K00850+K02649+K05133+K05132+K05466+K03872+K00850+K00161+K04361+K06503+K04456+K09592+K00922+K01623+K00844+K00844+K05087+K03259+K05859+K06624+K00016+K00016+K00016+K05448+K16366+K03873+K01623+K04687+K06624+K06625+K00016+K19662+K02991+K04515+K04456+K04688+K02677+K04498+K00850+K07299+K05459+K07203+K00922+K01689+K03259+K03982+K04735+K01689+K06625+K03871+K03259+K05467+K07299+K00162+…
Cellular Processes	Cellular community - eukaryotes	Adherens junction	168	ko04520	XP_008305569.1;XP_008305650.1;XP_008305695.2;XP_008305874.1;XP_008305957.1;XP_008306032.1;XP_008306219.1;XP_008306280.1;XP_008306480.1;XP_008306836.1;XP_008307138.2;XP_008307198.1;XP_008307201.1;XP_008308183.2;XP_008308448.1;XP_008308530.1;XP_008309033.1;XP_008309244.1;XP_008309405.1;XP_008309473.1;XP_008309802.1;XP_008310690.2;XP_008310872.1;XP_008310945.1;XP_008311193.1;XP_008311266.2;XP_008311…	K06082+K04674+K05690+K04492+K02105+K04490+K06083+K04361+K05705+K04468+K05699+K06081+K06081+K05703+K03097+K04492+K05087+K03097+K05099+K05694+K05747+K05701+K05703+K04427+K14394+K04513+K05699+K05747+K05700+K05701+K04392+K07860+K05692+K04492+K04498+K04492+K04513+K04513+K04491+K04513+K05704+K04393+K05696+K04513+K05696+K04393+K06083+K04513+K05704+K05689+K04393+K06531+K02105+K03115+K03097+K04388+K04490+…
Environmental Information Processing	Signal transduction	TNF signaling pathway	168	ko04668	NP_001284510.1;NP_001284514.1;NP_001315170.1;XP_008306379.2;XP_008306526.1;XP_008306749.1;XP_008306754.1;XP_008306773.1;XP_008307582.1;XP_008307884.1;XP_008308078.1;XP_008308248.1;XP_008308320.1;XP_008309514.1;XP_008309816.1;XP_008310585.1;XP_008310945.1;XP_008311121.1;XP_008311122.1;XP_008311542.1;XP_008311924.1;XP_008312125.1;XP_008312509.1;XP_008313152.1;XP_008313259.1;XP_008313433.1;XP_008313…	K04519+K04734+K02649+K07210+K14625+K04456+K04734+K01394+K00922+K06052+K02373+K03171+K05141+K05141+K08849+K04441+K04427+K04379+K04379+K04426+K16366+K04397+K04696+K04433+K03174+K04430+K04467+K09048+K04441+K06490+K06052+K04374+K04403+K02187+K05449+K04456+K09028+K08847+K01403+K04441+K07210+K04441+K00922+K05453+K04735+K04441+K05632+K04456+K06052+K04440+K04390+K04432+K03158+K04456+K07763+K09047+K03156+…
Organismal Systems	Circulatory system	Cardiac muscle contraction	167	ko04260	XP_008306505.1;XP_008307420.1;XP_008307756.1;XP_008308108.1;XP_008308307.1;XP_008308562.1;XP_008308849.1;XP_008308886.1;XP_008309114.1;XP_008310021.1;XP_008310596.2;XP_008310823.1;XP_008311639.1;XP_008311825.1;XP_008312162.1;XP_008312234.1;XP_008312477.1;XP_008313342.1;XP_008314570.2;XP_008314749.1;XP_008315424.1;XP_008315544.1;XP_008315720.1;XP_008315721.1;XP_008316334.1;XP_008316378.1;XP_008316…	K04863+K01540+K02270+K12314+K12314+K00476+K02263+K00411+K10373+K10373+K00411+K12045+K12314+K02270+K02270+K05853+K02267+K00415+K05849+K04867+K12314+K04870+K04866+K04869+K12045+K04864+K02263+K01539+K05865+K04859+K04857+K04864+K05865+K04860+K00414+K10351+K12045+K02268+K00413+K05849+K12314+K02267+K04873+K01539+K09290+K17751+K05742+K00476+K10374+K05853+K01540+K01539+K01540+K00419+K12750+K01540+K02265+…
Organismal Systems	Digestive system	Gastric acid secretion	166	ko04971	XP_008305625.1;XP_008306375.1;XP_008307061.1;XP_008307331.1;XP_008307420.1;XP_008307735.2;XP_008308110.1;XP_008308370.1;XP_008308441.1;XP_008309396.1;XP_008309423.1;XP_008309922.1;XP_008310229.1;XP_008310841.1;XP_008310981.1;XP_008311219.1;XP_008311458.1;XP_008311579.1;XP_008312082.1;XP_008312095.1;XP_008312884.2;XP_008312919.1;XP_008313151.1;XP_008313827.1;XP_008314263.1;XP_008314531.1;XP_008314…	K02183+K18245+K02183+K02183+K01540+K05237+K02183+K04926+K02183+K05031+K04920+K04634+K04630+K04920+K02183+K08007+K05858+K08049+K08007+K00907+K02183+K04218+K04996+K04630+K04131+K04632+K05692+K19662+K04515+K02677+K05858+K08044+K08046+K01539+K04630+K05237+K13855+K02183+K04630+K04630+K04630+K04630+K02183+K01539+K08042+K02183+K05742+K08043+K01540+K04515+K01539+K05858+K01540+K02183+K02183+K04634+K02183+…
Human Diseases	Cancers	Small cell lung cancer	164	ko05222	NP_001284514.1;NP_001288108.1;NP_001288109.1;NP_001315170.1;XP_008305869.1;XP_008306379.2;XP_008306749.1;XP_008306754.1;XP_008307029.2;XP_008307582.1;XP_008307618.1;XP_008308115.1;XP_008308152.1;XP_008308373.1;XP_008308727.1;XP_008308889.1;XP_008309462.1;XP_008309466.1;XP_008309773.1;XP_008310348.1;XP_008310449.1;XP_008311616.1;XP_008311993.1;XP_008312100.1;XP_008313192.1;XP_008313259.1;XP_008313…	K04734+K04402+K04402+K02649+K05719+K07210+K04456+K04734+K04402+K00922+K09848+K06626+K09389+K03175+K04503+K04402+K05636+K06245+K04503+K10140+K06624+K01522+K05637+K06237+K01110+K03174+K04467+K05636+K02084+K06624+K06625+K02187+K04685+K04456+K05637+K06243+K05636+K04570+K07210+K17454+K04399+K00922+K06237+K04735+K06625+K06237+K02206+K02089+K06237+K06237+K06244+K06243+K04377+K04456+K04451+K01110+K08738+…
Organismal Systems	Nervous system	Serotonergic synapse	163	ko04726	XP_008306051.1;XP_008306586.1;XP_008306789.1;XP_008308250.1;XP_008308877.1;XP_008309194.1;XP_008309922.1;XP_008310193.1;XP_008310229.1;XP_008310281.1;XP_008310406.1;XP_008310556.1;XP_008310716.1;XP_008311458.1;XP_008311941.1;XP_008312586.1;XP_008313532.1;XP_008313827.1;XP_008314454.1;XP_008314531.1;XP_008314808.1;XP_008314888.1;XP_008315048.1;XP_008315345.1;XP_008315545.1;XP_008315940.2;XP_008316…	K04964+K04161+K04999+K04534+K04543+K04539+K04634+K07827+K04630+K00502+K04892+K02833+K04539+K05858+K04997+K04549+K04892+K04630+K07418+K04632+K02187+K08022+K19662+K04160+K02677+K05858+K04162+K04536+K04630+K04857+K08014+K04536+K04630+K04630+K04630+K04157+K04630+K04163+K00461+K04541+K08155+K01593+K04943+K04153+K01593+K05858+K04545+K04634+K04160+K21278+K04345+K05181+K02187+K04520+K08045+K04997+K04345+…
Organismal Systems	Endocrine system	Insulin secretion	163	ko04911	NP_001315180.1;XP_008307420.1;XP_008307918.1;XP_008308502.1;XP_008309041.1;XP_008309922.1;XP_008310504.1;XP_008310569.2;XP_008311458.1;XP_008311579.1;XP_008312904.2;XP_008313663.1;XP_008314263.1;XP_008314320.2;XP_008314531.1;XP_008314735.1;XP_008315048.1;XP_008315202.1;XP_008315545.1;XP_008315940.2;XP_008316318.1;XP_008316374.1;XP_008316683.1;XP_008316719.1;XP_008317092.2;XP_008319159.1;XP_008319…	K12407+K01540+K04560+K07593+K18211+K04634+K05004+K05032+K05858+K08049+K04979+K09048+K04131+K04941+K04632+K04374+K19662+K04515+K02677+K05858+K08044+K08046+K01539+K07299+K04857+K07299+K04936+K04194+K01539+K05226+K08042+K09047+K04945+K08043+K09048+K04943+K04194+K01540+K04515+K01539+K05858+K01540+K04634+K01540+K04345+K08045+K05870+K01539+K04345+K04345+K08049+K19662+K08042+K04374+K08042+K09047+K05226+…
Human Diseases	Infectious diseases	Chagas disease (American trypanosomiasis)	163	ko05142	NP_001281130.1;NP_001281143.1;NP_001284510.1;NP_001284514.1;NP_001315170.1;NP_001348087.1;NP_001348099.1;XP_008305524.1;XP_008305650.1;XP_008306320.1;XP_008306379.2;XP_008306749.1;XP_008306754.1;XP_008306805.1;XP_008306806.1;XP_008307032.1;XP_008307582.1;XP_008307967.1;XP_008308078.1;XP_008308250.1;XP_008308373.1;XP_008308728.1;XP_008309510.1;XP_008309922.1;XP_008310229.1;XP_008310325.1;XP_008310…	K04729+K04733+K04519+K04734+K02649+K05133+K05132+K13377+K04674+K04633+K07210+K04456+K04734+K06451+K06450+K13375+K00922+K03456+K02373+K04534+K03175+K04500+K03916+K04634+K04630+K04500+K04441+K04379+K04379+K13377+K05858+K01283+K04430+K04687+K04467+K04630+K04441+K04632+K04354+K04456+K03990+K03990+K03990+K05858+K04730+K04441+K10161+K07210+K04630+K04441+K00922+K03982+K04735+K04630+K04630+K04630+K05443+…
Human Diseases	Infectious diseases	Measles	163	ko05162	NP_001281130.1;NP_001281143.1;NP_001284510.1;NP_001284514.1;NP_001315170.1;XP_008305508.1;XP_008306044.1;XP_008306379.2;XP_008306749.1;XP_008306754.1;XP_008306805.1;XP_008306806.1;XP_008307582.1;XP_008307673.1;XP_008308078.1;XP_008308115.1;XP_008308248.1;XP_008308373.1;XP_008308448.1;XP_008308727.1;XP_008309244.1;XP_008309492.1;XP_008309773.1;XP_008310449.1;XP_008310565.2;XP_008310945.1;XP_008311…	K04729+K04733+K04519+K04734+K02649+K03283+K04693+K07210+K04456+K04734+K06451+K06450+K00922+K03283+K02373+K06626+K03171+K03175+K03097+K04503+K03097+K10151+K04503+K06624+K09447+K04427+K04379+K04379+K11224+K05411+K03174+K05410+K04467+K02084+K10151+K06624+K03283+K08860+K02187+K04456+K02158+K04730+K10161+K04570+K07210+K04399+K00922+K05763+K04735+K10151+K02206+K02089+K04456+K16196+K04451+K04440+K04390+…
Human Diseases	Infectious diseases	Toxoplasmosis	162	ko05145	NP_001281129.1;NP_001281130.1;NP_001281134.1;NP_001281143.1;NP_001284514.1;NP_001348087.1;NP_001348099.1;XP_008305508.1;XP_008305524.1;XP_008305525.3;XP_008305869.1;XP_008306379.2;XP_008306749.1;XP_008306754.1;XP_008307032.1;XP_008307673.1;XP_008307871.1;XP_008308250.1;XP_008308373.1;XP_008309462.1;XP_008309466.1;XP_008310229.1;XP_008310585.1;XP_008310945.1;XP_008311127.1;XP_008311993.1;XP_008312…	K06752+K04729+K06752+K04733+K04734+K05133+K05132+K03283+K13377+K09565+K05719+K07210+K04456+K04734+K13375+K03283+K05134+K04534+K03175+K05636+K06245+K04630+K04441+K04427+K13377+K05637+K06276+K09565+K04433+K04687+K04467+K05636+K04630+K04441+K03283+K04403+K02187+K21290+K21290+K04694+K04456+K02158+K04730+K04441+K05637+K06243+K05636+K04570+K07210+K04630+K04441+K04399+K04735+K04630+K04630+K04630+K05443+…
Organismal Systems	Immune system	C-type lectin receptor signaling pathway	161	ko04625	NP_001284510.1;NP_001284514.1;NP_001315170.1;XP_008305625.1;XP_008306044.1;XP_008306379.2;XP_008306749.1;XP_008306754.1;XP_008307061.1;XP_008307166.1;XP_008307331.1;XP_008307582.1;XP_008308110.1;XP_008308441.1;XP_008308996.1;XP_008309208.1;XP_008309629.1;XP_008310193.1;XP_008310556.1;XP_008310585.1;XP_008310981.1;XP_008311266.2;XP_008312884.2;XP_008313472.1;XP_008313577.1;XP_008314165.1;XP_008315…	K04519+K04734+K02649+K02183+K04693+K07210+K04456+K04734+K02183+K04409+K02183+K00922+K02183+K02183+K07830+K07369+K05859+K07827+K02833+K04441+K02183+K04513+K02183+K06643+K04467+K04441+K04456+K08601+K08601+K04441+K07210+K04513+K04441+K04513+K00922+K04513+K05704+K17332+K04735+K02183+K04513+K06068+K05443+K04443+K04441+K06068+K08601+K04513+K17332+K05704+K06268+K02183+K04456+K04440+K04456+K02183+K04446+…
Human Diseases	Neurodegenerative disease	Spinocerebellar ataxia	160	ko05017	NP_001315170.1;XP_008306739.1;XP_008306749.1;XP_008307582.1;XP_008308097.1;XP_008308396.1;XP_008309548.2;XP_008309809.1;XP_008309904.1;XP_008309922.1;XP_008310327.1;XP_008311458.1;XP_008311542.1;XP_008312022.1;XP_008312192.1;XP_008312234.1;XP_008312546.1;XP_008312580.1;XP_008313330.1;XP_008313375.1;XP_008314091.1;XP_008315048.1;XP_008315222.1;XP_008315436.1;XP_008315545.1;XP_008315940.2;XP_008316…	K02649+K08269+K04456+K00922+K03120+K05212+K17985+K08956+K09064+K04634+K04603+K05858+K04426+K08334+K17680+K05853+K17889+K03120+K08269+K17908+K19323+K19662+K06053+K04456+K02677+K05858+K08064+K15840+K07203+K00922+K14564+K04684+K04456+K04440+K06053+K08333+K08532+K04456+K20053+K05208+K05853+K05858+K02649+K03173+K03173+K17985+K04634+K05198+K05199+K05197+K08852+K19662+K05209+K17943+K02649+K19730+K04456+…
Human Diseases	Cancers	Prostate cancer	160	ko05215	NP_001281127.1;NP_001284514.1;NP_001315170.1;XP_008305410.1;XP_008305874.1;XP_008305957.1;XP_008305986.1;XP_008306032.1;XP_008306280.1;XP_008306379.2;XP_008306749.1;XP_008306754.1;XP_008306773.1;XP_008307478.1;XP_008307582.1;XP_008308019.1;XP_008308115.1;XP_008308152.1;XP_008308530.1;XP_008308727.1;XP_008309033.1;XP_008309773.1;XP_008310193.1;XP_008310403.1;XP_008310449.1;XP_008310556.1;XP_008311…	K05459+K04734+K02649+K04363+K04492+K02105+K09299+K04490+K04361+K07210+K04456+K04734+K01394+K07201+K00922+K05450+K06626+K09389+K04492+K04503+K05087+K04503+K07827+K09487+K06624+K02833+K04079+K03099+K04079+K04079+K15619+K06276+K01110+K01348+K06643+K04467+K09048+K06624+K06625+K12344+K04374+K04492+K04456+K04498+K02158+K01403+K07210+K17454+K04492+K05459+K07203+K04491+K04399+K00922+K04735+K06625+K02206+…
Human Diseases	Substance dependence	Morphine addiction	159	ko05032	XP_008306011.1;XP_008306565.1;XP_008306789.1;XP_008307271.1;XP_008307825.1;XP_008307973.1;XP_008308165.1;XP_008308250.1;XP_008308877.1;XP_008308999.1;XP_008309194.1;XP_008310229.1;XP_008310716.1;XP_008311579.1;XP_008311730.1;XP_008311941.1;XP_008312586.1;XP_008313827.1;XP_008314531.1;XP_008315048.1;XP_008315545.1;XP_008315850.1;XP_008316318.1;XP_008316374.1;XP_008316391.1;XP_008316647.1;XP_008316…	K18436+K05190+K04999+K05190+K04439+K19021+K05185+K04534+K04543+K13296+K04539+K04630+K04539+K08049+K15015+K04997+K04549+K04630+K04632+K19662+K02677+K08291+K08044+K08046+K04265+K04536+K04630+K04536+K04630+K04630+K04630+K04265+K04265+K15015+K04630+K05189+K04541+K05186+K08042+K13298+K08043+K05175+K05186+K00910+K18437+K04545+K04345+K05175+K05175+K05175+K05181+K13298+K08045+K04997+K04345+K04542+K13293+…
Cellular Processes	Cellular community - eukaryotes	Gap junction	158	ko04540	XP_008305410.1;XP_008305573.1;XP_008305602.1;XP_008305604.1;XP_008306280.1;XP_008306821.1;XP_008307627.1;XP_008307842.1;XP_008308016.2;XP_008308019.1;XP_008308324.1;XP_008308666.1;XP_008308767.2;XP_008309922.1;XP_008310193.1;XP_008310229.1;XP_008310327.1;XP_008310418.1;XP_008310556.1;XP_008310690.2;XP_008310844.1;XP_008311149.1;XP_008311333.1;XP_008311458.1;XP_008311579.1;XP_008312124.1;XP_008312…	K04363+K07374+K07374+K07374+K04361+K07373+K07373+K04145+K12318+K05450+K07373+K07375+K04463+K04634+K07827+K04630+K04603+K04145+K02833+K05701+K07372+K19477+K03099+K05858+K08049+K04141+K05701+K07375+K04630+K04632+K19662+K12318+K07375+K02677+K05858+K08044+K08046+K07374+K07374+K04630+K07374+K05704+K07374+K04630+K04630+K04630+K04157+K07375+K04630+K05704+K02087+K19477+K07375+K08042+K08043+K07374+K12319+…
Organismal Systems	Aging	Longevity regulating pathway - mammal	157	ko04211	NP_001281127.1;NP_001315168.1;NP_001315170.1;XP_008306749.1;XP_008307478.1;XP_008307582.1;XP_008309033.1;XP_008309103.1;XP_008309132.1;XP_008309912.1;XP_008310193.1;XP_008310556.1;XP_008310896.1;XP_008311579.1;XP_008313663.1;XP_008313911.1;XP_008314735.1;XP_008315436.1;XP_008315481.1;XP_008315536.1;XP_008316318.1;XP_008316374.1;XP_008316786.1;XP_008316818.1;XP_008317024.1;XP_008317405.1;XP_008317…	K05459+K07297+K02649+K04456+K07201+K00922+K05087+K09408+K03259+K03781+K07827+K02833+K10141+K08049+K09048+K07297+K04374+K04456+K07207+K04688+K08044+K08046+K05459+K07203+K00922+K03259+K04735+K07208+K07200+K07297+K07187+K03259+K08733+K04456+K04451+K03259+K04456+K08042+K09047+K08339+K08043+K09048+K07206+K07187+K07359+K07205+K07187+K07200+K02649+K07198+K07199+K03259+K10141+K04345+K11411+K07200+K08045+…
Organismal Systems	Immune system	Fc gamma R-mediated phagocytosis	156	ko04666	NP_001315170.1;XP_008305328.1;XP_008305948.1;XP_008306219.1;XP_008306659.2;XP_008306662.1;XP_008306749.1;XP_008306990.1;XP_008307024.1;XP_008307166.1;XP_008307439.1;XP_008307582.1;XP_008308276.1;XP_008309325.1;XP_008309359.1;XP_008309629.1;XP_008309802.1;XP_008309947.1;XP_008310869.1;XP_008311380.1;XP_008311393.1;XP_008311536.1;XP_008311628.1;XP_008311895.1;XP_008312157.1;XP_008312819.1;XP_008313…	K02649+K01080+K05730+K06083+K12488+K01115+K04456+K04438+K08091+K04409+K05743+K00922+K12561+K12562+K12562+K05859+K05747+K01080+K12561+K07941+K06274+K05747+K05755+K12488+K18050+K05765+K04392+K07860+K05757+K05757+K05730+K19662+K04718+K04456+K04688+K02677+K08011+K00922+K04393+K05755+K06068+K05755+K06068+K04393+K06083+K04456+K13536+K04393+K00889+K04456+K04718+K05758+K05756+K04438+K05855+K02649+K12560+…
Organismal Systems	Nervous system	GABAergic synapse	155	ko04727	XP_008305839.2;XP_008305908.1;XP_008306287.1;XP_008306565.1;XP_008307271.1;XP_008308165.1;XP_008308250.1;XP_008308456.1;XP_008308877.1;XP_008309194.1;XP_008310229.1;XP_008310716.1;XP_008311304.1;XP_008311579.1;XP_008311730.1;XP_008312586.1;XP_008312651.1;XP_008313827.1;XP_008313879.1;XP_008314291.1;XP_008314898.1;XP_008315048.1;XP_008315138.1;XP_008315545.1;XP_008316318.1;XP_008316374.1;XP_008316…	K15376+K15376+K01580+K05190+K05190+K05185+K04534+K08341+K04543+K04539+K04630+K04539+K15376+K08049+K15015+K04549+K06027+K04630+K05034+K14207+K15376+K19662+K01915+K02677+K08044+K08046+K04536+K04630+K14992+K04857+K05704+K14992+K05034+K01425+K05034+K04536+K04630+K04630+K13576+K04630+K13576+K15015+K04630+K05704+K08341+K05189+K04541+K05186+K08042+K08043+K01915+K01425+K05175+K05186+K15374+K04545+K04345+…
Human Diseases	Cancers	Colorectal cancer	153	ko05210	NP_001288108.1;NP_001288109.1;NP_001315170.1;XP_008305524.1;XP_008305650.1;XP_008305874.1;XP_008305957.1;XP_008306032.1;XP_008306280.1;XP_008306749.1;XP_008307029.2;XP_008307032.1;XP_008307582.1;XP_008308530.1;XP_008308727.1;XP_008308728.1;XP_008308889.1;XP_008309773.1;XP_008310193.1;XP_008310325.1;XP_008310348.1;XP_008310556.1;XP_008311121.1;XP_008311122.1;XP_008311127.1;XP_008311266.2;XP_008311…	K04402+K04402+K02649+K13377+K04674+K04492+K02105+K04490+K04361+K04456+K04402+K13375+K00922+K04492+K04503+K04500+K04402+K04503+K07827+K04500+K10140+K02833+K04379+K04379+K13377+K04513+K03099+K08735+K04392+K08731+K06625+K07860+K02187+K04492+K04456+K04688+K02158+K04385+K04492+K04513+K07203+K04513+K04491+K04399+K00922+K04513+K04513+K06625+K04513+K08733+K04377+K16341+K04456+K04451+K04440+K08737+K08738+…
Environmental Information Processing	Signal transduction	MAPK signaling pathway - fly	152	ko04013	NP_001315175.1;XP_008306280.1;XP_008306541.1;XP_008306624.1;XP_008306791.1;XP_008306868.1;XP_008307004.1;XP_008307567.1;XP_008308373.1;XP_008308704.1;XP_008308773.1;XP_008308980.1;XP_008309005.1;XP_008309934.1;XP_008310193.1;XP_008310333.1;XP_008310585.1;XP_008310686.1;XP_008310867.1;XP_008310891.1;XP_008310945.1;XP_008311166.1;XP_008311333.1;XP_008311542.1;XP_008312012.1;XP_008312160.1;XP_008312…	K04662+K04361+K17536+K16197+K02678+K10176+K17536+K17536+K03175+K17536+K04497+K20223+K09260+K04497+K07827+K04497+K04441+K13411+K08892+K08545+K04427+K20211+K03099+K04426+K06689+K04461+K06689+K04392+K04430+K04441+K03211+K17608+K03211+K08601+K08601+K04441+K04441+K20211+K05704+K16197+K04441+K08601+K16197+K03211+K05704+K06689+K04428+K04440+K17608+K04432+K06279+K16197+K20234+K05759+K07293+K13578+K13578+…
Genetic Information Processing	Translation	Ribosome	150	ko03010	XP_008305835.1;XP_008306020.1;XP_008306101.1;XP_008306234.1;XP_008306456.1;XP_008306623.1;XP_008306708.1;XP_008307343.1;XP_008307509.1;XP_008307663.2;XP_008308230.1;XP_008308459.1;XP_008308476.1;XP_008309021.1;XP_008309569.1;XP_008309725.1;XP_008309943.1;XP_008310312.2;XP_008310313.1;XP_008310485.1;XP_008310527.1;XP_008310711.1;XP_008310907.1;XP_008310935.1;XP_008311103.2;XP_008311334.1;XP_008311…	K02937+K02916+K02891+K02889+K02876+K02918+K02975+K02902+K02872+K02985+K02943+K02870+K02878+K02948+K02962+K02953+K02978+K02930+K02930+K02953+K02892+K02896+K02946+K02937+K02963+K02884+K02980+K02983+K02993+K02885+K02864+K02899+K02882+K02960+K02960+K02917+K02926+K02984+K02991+K02940+K02957+K02865+K02866+K02891+K02971+K02912+K02959+K02887+K02907+K02941+K02987+K02943+K02947+K02891+K02973+K02988+K02977+…
Environmental Information Processing	Signal transduction	TGF-beta signaling pathway	150	ko04350	NP_001315164.1;NP_001315174.1;NP_001315175.1;NP_001315176.1;XP_008305297.1;XP_008305524.1;XP_008305650.1;XP_008305967.1;XP_008305988.2;XP_008306109.1;XP_008306584.1;XP_008307032.1;XP_008307967.1;XP_008308143.2;XP_008308728.1;XP_008308860.1;XP_008309372.1;XP_008310127.1;XP_008310325.1;XP_008311127.1;XP_008311266.2;XP_008311643.1;XP_008312785.1;XP_008312844.1;XP_008313172.1;XP_008313568.1;XP_008313…	K16621+K21283+K04662+K16621+K04665+K13377+K04674+K10162+K10162+K03347+K19383+K13375+K03456+K17694+K04500+K16857+K04682+K04675+K04500+K13377+K04513+K19558+K04666+K04658+K04658+K04687+K04660+K04676+K04685+K04688+K04678+K04498+K04658+K04513+K04513+K13567+K04675+K04513+K08121+K04513+K19558+K13567+K16621+K19553+K04680+K04684+K22687+K04513+K04377+K04681+K19558+K04673+K19558+K06847+K04388+K13376+K03156+…
Metabolism	Energy metabolism	Oxidative phosphorylation	148	ko00190	NP_001306746.1;XP_008305704.1;XP_008305793.1;XP_008306929.1;XP_008307306.1;XP_008307756.1;XP_008308416.1;XP_008308572.1;XP_008308746.1;XP_008308849.1;XP_008308886.1;XP_008309204.1;XP_008310048.1;XP_008310596.2;XP_008310916.1;XP_008311625.1;XP_008311722.1;XP_008311825.1;XP_008311952.1;XP_008312162.1;XP_008312360.1;XP_008312477.1;XP_008312549.1;XP_008312574.1;XP_008312765.1;XP_008312781.1;XP_008312…	K02132+K00234+K03960+K00237+K03968+K02270+K02128+K02258+K03948+K02263+K00411+K03953+K02150+K00411+K11726+K02149+K03957+K02270+K03948+K02270+K02154+K02267+K02130+K02257+K03964+K01507+K11725+K02155+K02258+K00415+K03949+K02151+K11352+K02150+K03958+K00237+K02153+K01507+K03962+K03963+K02138+K03941+K02148+K03948+K03662+K02263+K11351+K03662+K00235+K00414+K03662+K02268+K00413+K01507+K02259+K02147+K02267+…
Organismal Systems	Immune system	T cell receptor signaling pathway	147	ko04660	NP_001284514.1;NP_001315170.1;XP_008305358.1;XP_008305948.1;XP_008306241.1;XP_008306379.2;XP_008306749.1;XP_008306754.1;XP_008306805.1;XP_008306806.1;XP_008307041.1;XP_008307107.1;XP_008307166.1;XP_008307492.1;XP_008307582.1;XP_008308183.2;XP_008308770.1;XP_008309208.1;XP_008310193.1;XP_008310556.1;XP_008310585.1;XP_008310872.1;XP_008310945.1;XP_008311121.1;XP_008311122.1;XP_008311266.2;XP_008311…	K04734+K02649+K04410+K05730+K07365+K07210+K04456+K04734+K06451+K06450+K04350+K05734+K04409+K05734+K00922+K05703+K04410+K07369+K07827+K02833+K04441+K05703+K04427+K04379+K04379+K04513+K03099+K07366+K06276+K04687+K04467+K05856+K04441+K18052+K05730+K04456+K04441+K07210+K04513+K04441+K04513+K00922+K04513+K17332+K04393+K04735+K04513+K02089+K05443+K04441+K04393+K04513+K06459+K17332+K06268+K04456+K04440+…
Human Diseases	Infectious diseases	Bacterial invasion of epithelial cells	144	ko05100	NP_001315170.1;XP_008305344.1;XP_008305869.1;XP_008305957.1;XP_008306990.1;XP_008307314.1;XP_008307582.1;XP_008307699.1;XP_008307832.1;XP_008309365.1;XP_008309405.1;XP_008309407.1;XP_008309408.1;XP_008309771.1;XP_008310163.1;XP_008311266.2;XP_008311628.1;XP_008312102.1;XP_008312269.1;XP_008312329.1;XP_008313345.1;XP_008313855.1;XP_008314648.1;XP_008314666.1;XP_008314840.1;XP_008314842.1;XP_008314…	K02649+K01528+K05719+K02105+K04438+K06272+K00922+K13744+K04707+K19241+K05099+K06278+K12958+K05726+K17447+K04513+K05755+K05700+K05760+K13708+K04392+K06106+K09593+K13736+K05757+K05757+K05692+K01528+K04644+K13728+K04513+K04513+K00922+K04513+K05704+K06484+K04393+K12959+K12958+K04513+K13728+K12959+K05755+K05726+K05755+K06484+K04393+K04513+K05704+K05689+K04393+K06279+K02105+K05719+K05758+K05756+K04438+…
Genetic Information Processing	Translation	mRNA surveillance pathway	142	ko03015	NP_001281170.1;XP_008305656.1;XP_008305711.1;XP_008306558.1;XP_008306750.1;XP_008306820.1;XP_008307131.2;XP_008307463.1;XP_008307967.1;XP_008308245.1;XP_008308295.1;XP_008308829.1;XP_008309268.1;XP_008309284.1;XP_008310798.1;XP_008311217.2;XP_008311258.1;XP_008311360.1;XP_008311376.1;XP_008311501.1;XP_008311692.1;XP_008311723.1;XP_008312567.1;XP_008312976.1;XP_008313217.2;XP_008313300.1;XP_008313…	K14396+K13171+K14396+K15542+K14403+K14411+K12875+K11584+K03456+K14397+K14398+K14408+K14285+K06100+K14396+K11584+K13114+K11584+K14376+K14416+K06269+K14402+K14404+K03267+K14376+K13171+K14325+K11584+K14398+K13126+K14416+K14416+K13114+K11584+K04354+K11584+K12875+K14294+K14411+K14962+K15544+K14411+K14411+K14406+K14376+K11584+K04354+K12876+K13126+K11125+K14324+K14328+K04354+K14399+K12882+K04382+K13171+…
Organismal Systems	Endocrine system	Renin secretion	142	ko04924	XP_008305625.1;XP_008306245.1;XP_008307061.1;XP_008307331.1;XP_008307973.1;XP_008308016.2;XP_008308110.1;XP_008308441.1;XP_008308999.1;XP_008309174.1;XP_008309922.1;XP_008310229.1;XP_008310981.1;XP_008311144.1;XP_008311149.1;XP_008311458.1;XP_008311924.1;XP_008312124.1;XP_008312884.2;XP_008312995.1;XP_008313151.1;XP_008313827.1;XP_008314531.1;XP_008314663.1;XP_008315102.1;XP_008315940.2;XP_008316…	K02183+K04166+K02183+K02183+K19021+K12318+K02183+K02183+K13296+K01363+K04634+K04630+K02183+K01363+K19477+K05858+K16366+K04141+K02183+K01283+K04996+K04630+K04632+K04197+K12318+K05858+K08046+K04265+K04630+K12323+K05227+K04857+K02183+K04630+K04630+K04630+K04265+K04265+K04630+K06268+K02183+K19477+K04936+K09821+K02183+K12319+K04259+K05858+K04261+K12323+K02183+K02183+K04634+K16056+K02183+K09864+K02183+…
Organismal Systems	Immune system	Th17 cell differentiation	140	ko04659	NP_001281129.1;NP_001281134.1;NP_001284510.1;NP_001284514.1;NP_001348087.1;NP_001348099.1;XP_008305650.1;XP_008306379.2;XP_008306754.1;XP_008306805.1;XP_008306806.1;XP_008307032.1;XP_008307819.1;XP_008308080.2;XP_008308728.1;XP_008310325.1;XP_008310585.1;XP_008311121.1;XP_008311122.1;XP_008311248.2;XP_008311363.1;XP_008311364.1;XP_008311712.1;XP_008312358.1;XP_008313568.1;XP_008313577.1;XP_008313…	K06752+K06752+K04519+K04734+K05133+K05132+K04674+K07210+K04734+K06451+K06450+K13375+K04723+K05494+K04500+K04500+K04441+K04379+K04379+K04079+K04079+K04079+K05060+K11224+K04687+K04467+K05856+K04441+K17895+K18052+K04441+K11225+K07210+K07203+K04441+K17332+K09445+K04735+K04441+K17332+K06268+K04440+K08532+K06752+K06752+K05055+K04446+K04388+K05075+K06752+K04447+K08524+K11220+K09093+K06453+K04519+K06752+…
Human Diseases	Substance dependence	Amphetamine addiction	139	ko05031	XP_008305625.1;XP_008307061.1;XP_008307331.1;XP_008307918.1;XP_008308110.1;XP_008308396.1;XP_008308441.1;XP_008310524.1;XP_008310868.1;XP_008310981.1;XP_008311121.1;XP_008311122.1;XP_008311692.1;XP_008312051.1;XP_008312750.1;XP_008312884.2;XP_008313663.1;XP_008314048.2;XP_008314531.1;XP_008314735.1;XP_008315048.1;XP_008315202.1;XP_008315545.1;XP_008316797.1;XP_008317804.1;XP_008319522.1;XP_008319…	K02183+K02183+K02183+K04560+K02183+K05212+K02183+K00501+K06067+K02183+K04379+K04379+K06269+K15494+K06067+K02183+K09048+K06067+K04632+K04374+K19662+K04515+K02677+K15840+K02183+K06268+K02183+K08155+K02183+K09047+K01593+K09048+K05208+K01593+K04515+K02183+K02183+K02183+K05198+K02183+K04345+K05199+K11411+K05197+K08045+K05870+K04345+K06269+K04345+K19662+K05209+K04374+K09047+K04144+K05200+K02183+K04515+…
Environmental Information Processing	Signal transduction	ErbB signaling pathway	137	ko04012	NP_001315170.1;XP_008305358.1;XP_008306241.1;XP_008306280.1;XP_008306749.1;XP_008306990.1;XP_008307107.1;XP_008307166.1;XP_008307492.1;XP_008307582.1;XP_008307832.1;XP_008308770.1;XP_008309629.1;XP_008310025.1;XP_008310163.1;XP_008310193.1;XP_008310449.1;XP_008310556.1;XP_008311333.1;XP_008312358.1;XP_008313433.1;XP_008314097.1;XP_008314102.1;XP_008314648.1;XP_008315048.1;XP_008315202.1;XP_008315…	K02649+K04410+K07365+K04361+K04456+K04438+K05734+K04409+K05734+K00922+K04707+K04410+K05859+K05458+K17447+K07827+K06624+K02833+K03099+K11224+K04430+K06624+K06625+K09593+K19662+K04515+K04456+K04688+K02677+K02158+K07203+K00922+K05084+K05704+K06625+K05704+K04377+K04456+K04440+K04456+K06279+K04438+K07205+K04515+K05725+K02649+K06619+K09783+K08523+K19862+K05735+K03083+K07827+K11224+K04364+K04371+K19662+…
Organismal Systems	Endocrine system	Progesterone-mediated oocyte maturation	136	ko04914	NP_001281127.1;NP_001315170.1;XP_008305598.1;XP_008306066.1;XP_008306746.1;XP_008306749.1;XP_008306964.1;XP_008307192.1;XP_008307582.1;XP_008308642.1;XP_008308793.1;XP_008308999.1;XP_008309033.1;XP_008309357.1;XP_008310193.1;XP_008310229.1;XP_008310585.1;XP_008311248.2;XP_008311363.1;XP_008311364.1;XP_008311579.1;XP_008312267.1;XP_008312515.1;XP_008312822.1;XP_008313827.1;XP_008314165.1;XP_008315…	K05459+K02649+K04367+K04373+K06627+K04456+K04373+K08556+K00922+K21770+K04373+K13296+K05087+K12456+K07827+K04630+K04441+K04079+K04079+K04079+K08049+K06633+K03351+K10403+K04630+K04441+K04456+K03358+K08044+K08046+K04441+K13728+K04630+K05459+K04441+K00922+K04630+K04630+K13728+K04630+K02206+K04441+K21771+K11481+K04630+K02087+K04456+K03351+K04440+K03351+K04456+K08042+K08043+K02537+K03357+K02649+K03364+…
Organismal Systems	Nervous system	Synaptic vesicle cycle	135	ko04721	XP_008305344.1;XP_008307240.1;XP_008307375.1;XP_008307918.1;XP_008308326.1;XP_008308523.1;XP_008308594.1;XP_008308827.1;XP_008309041.1;XP_008309053.1;XP_008309831.1;XP_008310032.1;XP_008310048.1;XP_008310207.1;XP_008310265.1;XP_008310739.1;XP_008311441.1;XP_008311625.1;XP_008311730.1;XP_008312360.1;XP_008312466.1;XP_008312651.1;XP_008312792.1;XP_008312841.1;XP_008313596.1;XP_008313652.1;XP_008313…	K01528+K15296+K11827+K04560+K12302+K11824+K05035+K05618+K18211+K15295+K15290+K15290+K02150+K12302+K12302+K05613+K15296+K02149+K15015+K02154+K12302+K06027+K14636+K02155+K15290+K02151+K02150+K05034+K02153+K01528+K04644+K15294+K08486+K02148+K05612+K05034+K05034+K05038+K11824+K15015+K15291+K14636+K08155+K02147+K02148+K02147+K05614+K08486+K01528+K15295+K02152+K02154+K08486+K02154+K15294+K15294+K04645+…
Metabolism	Carbohydrate metabolism	Inositol phosphate metabolism	134	ko00562	XP_008305688.1;XP_008306139.3;XP_008306534.1;XP_008306892.1;XP_008307400.1;XP_008307582.1;XP_008307877.1;XP_008309629.1;XP_008309724.1;XP_008309867.1;XP_008310637.1;XP_008311025.1;XP_008311199.1;XP_008311398.1;XP_008311458.1;XP_008312263.1;XP_008313097.1;XP_008313191.1;XP_008313192.1;XP_008313994.1;XP_008315499.1;XP_008315831.1;XP_008315940.2;XP_008316070.1;XP_008317024.1;XP_008318308.1;XP_008318…	K18083+K00913+K00911+K00999+K19801+K00922+K00911+K05859+K00923+K01858+K00923+K00911+K21797+K00140+K05858+K01109+K05857+K03103+K01110+K18082+K13711+K13711+K05858+K00920+K00922+K01107+K00920+K10572+K18086+K21798+K01106+K03103+K01110+K01803+K00889+K01092+K21797+K01109+K05857+K05857+K05858+K00888+K01106+K01099+K15909+K21798+K01109+K01109+K05857+K00999+K01771+K18082+K18081+K01109+K00922+K15759+K01109+…
Metabolism	Lipid metabolism	Glycerophospholipid metabolism	134	ko00564	NP_001281132.1;XP_008305328.1;XP_008305364.1;XP_008306457.1;XP_008306492.1;XP_008306662.1;XP_008306892.1;XP_008307076.1;XP_008307437.1;XP_008308429.1;XP_008308596.1;XP_008309246.1;XP_008309641.1;XP_008309742.1;XP_008309921.1;XP_008309947.1;XP_008310174.2;XP_008310960.2;XP_008311255.1;XP_008311444.1;XP_008311474.1;XP_008311481.1;XP_008311698.1;XP_008312016.1;XP_008312041.1;XP_008312394.1;XP_008312…	K00968+K01080+K00968+K06128+K15728+K01115+K00999+K16860+K00901+K13513+K13510+K06129+K14156+K00894+K08730+K01080+K14156+K00993+K13514+K18695+K15728+K00649+K14621+K06124+K00629+K00901+K00995+K00551+K01517+K00894+K01049+K01047+K00967+K00901+K01047+K00006+K00901+K00894+K13644+K00006+K13523+K19007+K01047+K08744+K13516+K13515+K16817+K06129+K13510+K08729+K00006+K00901+K14676+K16817+K01047+K13509+K01613+…
Organismal Systems	Nervous system	Long-term potentiation	134	ko04720	XP_008305625.1;XP_008306066.1;XP_008306964.1;XP_008307061.1;XP_008307331.1;XP_008308110.1;XP_008308396.1;XP_008308441.1;XP_008308793.1;XP_008309922.1;XP_008310193.1;XP_008310327.1;XP_008310556.1;XP_008310981.1;XP_008311458.1;XP_008311692.1;XP_008312884.2;XP_008313548.1;XP_008314735.1;XP_008315048.1;XP_008315202.1;XP_008315545.1;XP_008315693.1;XP_008315940.2;XP_008317312.1;XP_008317756.1;XP_008317…	K02183+K04373+K04373+K02183+K02183+K02183+K05212+K02183+K04373+K04634+K07827+K04603+K02833+K02183+K05858+K06269+K02183+K07836+K04374+K19662+K04515+K02677+K04498+K05858+K08014+K04353+K02183+K04353+K06268+K02183+K02183+K05208+K04515+K05858+K02183+K02183+K04634+K02183+K05198+K02183+K04345+K04373+K05197+K04345+K06269+K04345+K07827+K04371+K19662+K05209+K04374+K04604+K02183+K04515+K04348+K08041+K04345+…
Human Diseases	Cancers	Glioma	134	ko05214	NP_001281127.1;NP_001288108.1;NP_001288109.1;NP_001315170.1;XP_008305410.1;XP_008305625.1;XP_008306280.1;XP_008306749.1;XP_008307029.2;XP_008307061.1;XP_008307331.1;XP_008307582.1;XP_008308110.1;XP_008308152.1;XP_008308441.1;XP_008308727.1;XP_008308889.1;XP_008309033.1;XP_008309629.1;XP_008309773.1;XP_008310163.1;XP_008310193.1;XP_008310348.1;XP_008310556.1;XP_008310981.1;XP_008311333.1;XP_008312…	K05459+K04402+K04402+K02649+K04363+K02183+K04361+K04456+K04402+K02183+K02183+K00922+K02183+K09389+K02183+K04503+K04402+K05087+K05859+K04503+K17447+K07827+K10140+K02833+K02183+K03099+K02183+K01110+K06643+K06625+K08794+K19662+K04515+K04456+K02677+K17454+K05459+K07203+K00922+K02183+K08794+K06625+K02089+K08794+K02183+K04456+K04451+K01110+K04456+K06279+K06620+K02183+K04402+K04402+K04515+K02649+K02183+…
Human Diseases	Drug resistance	EGFR tyrosine kinase inhibitor resistance	132	ko01521	NP_001281127.1;NP_001315170.1;XP_008305407.1;XP_008305410.1;XP_008306280.1;XP_008306749.1;XP_008307037.1;XP_008307582.1;XP_008308019.1;XP_008309033.1;XP_008309103.1;XP_008309132.1;XP_008309405.1;XP_008309629.1;XP_008310126.1;XP_008310163.1;XP_008310193.1;XP_008310556.1;XP_008311098.1;XP_008311333.1;XP_008312201.2;XP_008313192.1;XP_008314648.1;XP_008315048.1;XP_008315087.1;XP_008315436.1;XP_008315…	K05459+K02649+K05098+K04363+K04361+K04456+K05115+K00922+K05450+K05087+K09408+K03259+K05099+K05859+K05460+K17447+K07827+K02833+K05448+K03099+K08052+K01110+K09593+K19662+K02991+K04456+K04688+K02677+K02158+K04570+K05459+K07203+K00922+K05084+K05704+K03259+K05460+K03259+K05704+K16341+K04456+K08052+K05464+K03259+K01110+K04456+K05055+K06279+K05448+K04447+K07205+K02649+K03259+K05450+K18497+K05448+K05089+…
Environmental Information Processing	Signal transduction	NF-kappa B signaling pathway	132	ko04064	NP_001281130.1;NP_001281143.1;NP_001281156.1;NP_001284510.1;NP_001284514.1;NP_001288108.1;NP_001288109.1;XP_008305674.1;XP_008306379.2;XP_008306754.1;XP_008307029.2;XP_008307653.1;XP_008308248.1;XP_008308373.1;XP_008308448.1;XP_008308889.1;XP_008309208.1;XP_008309244.1;XP_008309629.1;XP_008309875.1;XP_008310356.1;XP_008310661.1;XP_008310945.1;XP_008312442.1;XP_008313259.1;XP_008313408.2;XP_008313…	K04729+K04733+K05512+K04519+K04734+K04402+K04402+K05147+K07210+K04734+K04402+K10652+K03171+K03175+K03097+K04402+K07369+K03097+K05859+K12964+K10130+K10652+K04427+K10577+K03174+K01348+K04467+K05856+K16072+K18052+K06490+K04403+K10652+K19662+K10031+K04730+K05399+K08601+K08601+K04570+K07210+K10652+K10130+K04735+K08601+K10031+K01348+K03158+K03159+K03115+K03097+K10030+K03156+K04402+K04402+K10652+K05855+…
Organismal Systems	Immune system	Th1 and Th2 cell differentiation	132	ko04658	NP_001281129.1;NP_001281134.1;NP_001284514.1;NP_001348087.1;NP_001348099.1;XP_008305414.2;XP_008305429.2;XP_008306053.1;XP_008306379.2;XP_008306754.1;XP_008306805.1;XP_008306806.1;XP_008307725.1;XP_008307796.2;XP_008307884.1;XP_008308070.1;XP_008308858.1;XP_008310585.1;XP_008311121.1;XP_008311122.1;XP_008311351.1;XP_008311648.1;XP_008312358.1;XP_008313071.1;XP_008313568.1;XP_008313577.1;XP_008313…	K06752+K06752+K04734+K05133+K05132+K20994+K05064+K02599+K07210+K04734+K06451+K06450+K06051+K06051+K06052+K02599+K09035+K04441+K04379+K04379+K06051+K21635+K11224+K09279+K04687+K04467+K05856+K04441+K17895+K18052+K06052+K06053+K06061+K04441+K11225+K07210+K04441+K17332+K04735+K04441+K17332+K06268+K06052+K04440+K06053+K06752+K06752+K04446+K02599+K06752+K02599+K04447+K11220+K06453+K06752+K02599+K05425+…
Human Diseases	Cancers	Pancreatic cancer	131	ko05212	NP_001288108.1;NP_001288109.1;NP_001315170.1;XP_008305524.1;XP_008305650.1;XP_008306280.1;XP_008306379.2;XP_008306662.1;XP_008306749.1;XP_008307029.2;XP_008307032.1;XP_008307582.1;XP_008308152.1;XP_008308727.1;XP_008308728.1;XP_008308889.1;XP_008309773.1;XP_008310193.1;XP_008310325.1;XP_008310348.1;XP_008310877.1;XP_008311098.1;XP_008311127.1;XP_008313345.1;XP_008313577.1;XP_008314102.1;XP_008314…	K04402+K04402+K02649+K13377+K04674+K04361+K07210+K01115+K04456+K04402+K13375+K00922+K09389+K04503+K04500+K04402+K04503+K07827+K04500+K10140+K04482+K05448+K13377+K04392+K04467+K06625+K07860+K04456+K04688+K02158+K04570+K07210+K17454+K07203+K04399+K00922+K04393+K04735+K06625+K02089+K04393+K04456+K04451+K04440+K04393+K04456+K06620+K04388+K13376+K05448+K04402+K04402+K11220+K07835+K02649+K05729+K13376+…
Cellular Processes	Cell growth and death	p53 signaling pathway	128	ko04115	NP_001281127.1;NP_001288108.1;NP_001288109.1;XP_008307029.2;XP_008308115.1;XP_008308557.1;XP_008308568.1;XP_008308642.1;XP_008308690.1;XP_008308727.1;XP_008308860.1;XP_008308889.1;XP_008308951.1;XP_008309323.1;XP_008309492.1;XP_008309773.1;XP_008310348.1;XP_008310356.1;XP_008310657.1;XP_008310896.1;XP_008311901.1;XP_008313192.1;XP_008313472.1;XP_008313764.1;XP_008313811.1;XP_008314102.1;XP_008314…	K05459+K04402+K04402+K04402+K06626+K06509+K06509+K21770+K06640+K04503+K16857+K04402+K10133+K10129+K10151+K04503+K10140+K10130+K06509+K10141+K10808+K01110+K06643+K02084+K10151+K06625+K02187+K07207+K10138+K04570+K05459+K04399+K10130+K10137+K10138+K03982+K06625+K10151+K10137+K02206+K02089+K10127+K10135+K10135+K10136+K02087+K04451+K10137+K10147+K04390+K01110+K08738+K22745+K22744+K06626+K04402+K04402+…
Human Diseases	Cancers	Chronic myeloid leukemia	128	ko05220	NP_001284514.1;NP_001288108.1;NP_001288109.1;NP_001315170.1;XP_008305524.1;XP_008305650.1;XP_008306379.2;XP_008306749.1;XP_008306754.1;XP_008306990.1;XP_008307024.1;XP_008307029.2;XP_008307032.1;XP_008307582.1;XP_008307832.1;XP_008308152.1;XP_008308727.1;XP_008308889.1;XP_008309773.1;XP_008310163.1;XP_008310193.1;XP_008310348.1;XP_008310449.1;XP_008310556.1;XP_008310868.1;XP_008311127.1;XP_008311…	K04734+K04402+K04402+K02649+K13377+K04674+K07210+K04456+K04734+K04438+K08091+K04402+K13375+K00922+K04707+K09389+K04503+K04402+K04503+K17447+K07827+K10140+K06624+K02833+K06067+K13377+K03099+K04496+K11224+K06067+K06643+K04467+K06067+K06624+K06625+K04456+K02158+K04570+K07210+K17454+K00922+K04735+K06625+K02089+K04377+K08878+K04456+K04451+K04496+K04456+K06279+K06620+K04388+K13376+K04402+K04402+K04438+…
Organismal Systems	Immune system	IL-17 signaling pathway	127	ko04657	NP_001284510.1;NP_001284514.1;XP_008306379.2;XP_008306526.1;XP_008306754.1;XP_008306771.3;XP_008306773.1;XP_008307238.1;XP_008307618.1;XP_008307680.1;XP_008308078.1;XP_008308080.2;XP_008308248.1;XP_008308373.1;XP_008308485.3;XP_008308686.1;XP_008309677.1;XP_008310403.1;XP_008310453.1;XP_008310585.1;XP_008310874.1;XP_008310945.1;XP_008311121.1;XP_008311122.1;XP_008311248.2;XP_008311363.1;XP_008311…	K04519+K04734+K07210+K14625+K04734+K07994+K01394+K21125+K09848+K12890+K02373+K05494+K03171+K03175+K05491+K06855+K05491+K09487+K21125+K04441+K21124+K04427+K04379+K04379+K04079+K04079+K04079+K05423+K03174+K05410+K04687+K04467+K04441+K02187+K01403+K04441+K07210+K04441+K05165+K04735+K05166+K04441+K04440+K21128+K10030+K21128+K03156+K04449+K21128+K04519+K03173+K03173+K10030+K02187+K03083+K12793+K21125+…
Organismal Systems	Digestive system	Bile secretion	127	ko04976	XP_008305803.1;XP_008306375.1;XP_008307420.1;XP_008308571.1;XP_008308887.1;XP_008309396.1;XP_008310205.1;XP_008310708.1;XP_008310849.1;XP_008310930.1;XP_008311579.1;XP_008312968.1;XP_008313283.1;XP_008314531.1;XP_008314619.2;XP_008314664.1;XP_008314845.1;XP_008315116.1;XP_008316318.1;XP_008316374.1;XP_008316683.1;XP_008316719.1;XP_008316944.1;XP_008319159.1;XP_008319859.1;XP_008321046.1;XP_008321…	K14360+K18245+K01540+K14349+K14361+K05031+K08537+K09877+K05673+K01253+K08049+K14360+K09869+K04632+K05681+K14360+K05681+K08204+K08044+K08046+K01539+K07299+K13855+K07299+K05684+K01539+K05659+K08042+K05742+K08563+K08043+K14158+K04943+K08524+K01540+K01539+K05681+K05673+K13575+K01540+K09864+K01540+K04345+K05742+K05673+K08045+K01539+K04345+K14342+K14360+K05659+K04345+K08049+K08042+K14341+K14360+K05742+…
Human Diseases	Cancer: overview	PD-L1 expression and PD-1 checkpoint pathway in cancer	126	ko05235	NP_001281130.1;NP_001284514.1;NP_001315170.1;NP_001348087.1;NP_001348099.1;XP_008306280.1;XP_008306379.2;XP_008306749.1;XP_008306754.1;XP_008306805.1;XP_008306806.1;XP_008307041.1;XP_008307582.1;XP_008308373.1;XP_008308448.1;XP_008309244.1;XP_008310193.1;XP_008310556.1;XP_008310585.1;XP_008311121.1;XP_008311122.1;XP_008311132.1;XP_008313152.1;XP_008313192.1;XP_008313568.1;XP_008313577.1;XP_008313…	K04729+K04734+K02649+K05133+K05132+K04361+K07210+K04456+K04734+K06451+K06450+K04350+K00922+K03175+K03097+K03097+K07827+K02833+K04441+K04379+K04379+K09034+K04433+K01110+K04687+K04467+K05856+K04441+K18052+K04456+K04688+K09034+K04441+K10161+K07210+K07203+K04441+K00922+K17332+K04735+K04441+K17332+K06268+K04456+K15420+K01110+K04432+K04456+K03115+K03097+K04446+K10159+K04447+K06745+K11220+K06453+K06470+…
Environmental Information Processing	Signal transduction	Hippo signaling pathway -fly	125	ko04391	XP_008306624.1;XP_008306988.1;XP_008307022.1;XP_008307550.1;XP_008307967.1;XP_008308115.1;XP_008309084.1;XP_008309527.1;XP_008309761.1;XP_008310591.1;XP_008310735.1;XP_008310889.1;XP_008311206.1;XP_008311544.1;XP_008311624.1;XP_008312715.1;XP_008313302.1;XP_008314655.1;XP_008314852.1;XP_008314854.1;XP_008314863.1;XP_008315213.1;XP_008315846.1;XP_008316515.1;XP_008317041.2;XP_008317101.1;XP_008317…	K16197+K06630+K16687+K16507+K03456+K06626+K16682+K09448+K06093+K09236+K16674+K09851+K16686+K08791+K06091+K16175+K16677+K04676+K06091+K05692+K06091+K04354+K16677+K06093+K05628+K03209+K09236+K16675+K16197+K16197+K04377+K04440+K16175+K04354+K06626+K16682+K16675+K16682+K09236+K16197+K06685+K16175+K16669+K06095+K04354+K04382+K04354+K08791+K16175+K04237+K05628+K16685+K16677+K06094+K05692+K08960+K16677+…
Organismal Systems	Endocrine system	Adipocytokine signaling pathway	124	ko04920	NP_001284514.1;NP_001315168.1;NP_001315179.1;XP_008305728.2;XP_008305912.1;XP_008306379.2;XP_008306749.1;XP_008306754.1;XP_008307012.1;XP_008308248.1;XP_008308320.1;XP_008308383.1;XP_008309514.1;XP_008310169.1;XP_008310448.1;XP_008311170.1;XP_008312218.1;XP_008312348.1;XP_008312509.1;XP_008312623.1;XP_008312712.1;XP_008312877.1;XP_008313577.1;XP_008313829.1;XP_008313911.1;XP_008314094.1;XP_008314…	K04734+K07297+K08765+K01596+K05231+K07210+K04456+K04734+K01897+K03171+K05141+K05231+K05141+K08765+K07294+K05228+K01084+K01897+K04696+K01084+K01084+K08765+K04467+K06259+K07297+K07294+K18052+K01897+K04456+K07210+K07299+K07203+K04735+K07200+K07297+K07187+K07299+K01596+K04456+K07191+K04440+K03158+K04456+K03156+K04447+K05141+K07187+K07359+K08524+K07187+K07200+K07293+K03173+K07198+K03173+K07199+K01897+…
Organismal Systems	Endocrine system	Thyroid hormone synthesis	123	ko04918	NP_001281145.1;XP_008305775.1;XP_008307420.1;XP_008309922.1;XP_008310009.2;XP_008310403.1;XP_008310733.1;XP_008310992.1;XP_008311458.1;XP_008311579.1;XP_008312327.1;XP_008313419.1;XP_008313663.1;XP_008314531.1;XP_008314735.1;XP_008315048.1;XP_008315545.1;XP_008315940.2;XP_008316318.1;XP_008316374.1;XP_008316683.1;XP_008318168.2;XP_008321046.1;XP_008321228.1;XP_008321473.1;XP_008321599.1;XP_008322…	K08522+K09582+K01540+K04634+K00431+K09487+K06233+K04249+K05858+K08049+K06233+K10809+K09048+K04632+K04374+K19662+K02677+K05858+K08044+K08046+K01539+K00432+K01539+K10809+K08042+K09047+K08043+K09048+K06233+K01540+K01539+K05858+K01540+K09293+K04634+K01540+K00383+K04345+K00432+K08045+K05870+K15173+K01539+K04345+K04345+K10809+K08049+K00432+K19662+K08042+K04374+K08042+K09047+K14385+K09048+K01540+K01539+…
Human Diseases	Neurodegenerative diseases	Amyotrophic lateral sclerosis (ALS)	122	ko05014	XP_008308320.1;XP_008308396.1;XP_008309514.1;XP_008309912.1;XP_008310585.1;XP_008310739.1;XP_008311542.1;XP_008311777.1;XP_008313152.1;XP_008313345.1;XP_008313454.1;XP_008313764.1;XP_008314165.1;XP_008314623.1;XP_008314808.1;XP_008315445.1;XP_008315671.1;XP_008315832.1;XP_008316398.1;XP_008316517.1;XP_008316820.1;XP_008316985.1;XP_008318168.2;XP_008318343.1;XP_008318490.1;XP_008318954.1;XP_008319…	K05141+K05212+K05141+K03781+K04441+K05613+K04426+K04574+K04433+K04392+K04572+K02084+K04441+K04574+K02187+K04574+K04565+K02158+K04441+K04570+K04441+K04399+K00432+K07607+K04441+K04574+K04569+K06268+K04451+K08738+K04432+K03158+K04573+K07887+K04574+K11519+K03156+K05141+K04574+K05208+K04572+K04575+K05198+K00432+K05197+K02187+K08738+K05613+K05613+K04433+K04574+K00432+K05209+K02308+K11518+K08738+K03156+…
Human Diseases	Cancers	Renal cell carcinoma	122	ko05211	NP_001315170.1;XP_008305358.1;XP_008305524.1;XP_008305829.1;XP_008306749.1;XP_008306791.1;XP_008306990.1;XP_008307032.1;XP_008307107.1;XP_008307166.1;XP_008307382.1;XP_008307492.1;XP_008307582.1;XP_008308507.1;XP_008308770.1;XP_008309405.1;XP_008310126.1;XP_008310193.1;XP_008310556.1;XP_008311098.1;XP_008311127.1;XP_008311333.1;XP_008312268.1;XP_008313345.1;XP_008313548.1;XP_008314102.1;XP_008314…	K02649+K04410+K13377+K03872+K04456+K02678+K04438+K13375+K05734+K04409+K09592+K05734+K00922+K15589+K04410+K05099+K05460+K07827+K02833+K05448+K13377+K03099+K03873+K04392+K07836+K06625+K09593+K04456+K04498+K02158+K09105+K07299+K00922+K04393+K04353+K05460+K06625+K03871+K04393+K09105+K07299+K04353+K04456+K09592+K09095+K09594+K04393+K04456+K09097+K13376+K05448+K04438+K07293+K02649+K13376+K05448+K05735+…
Organismal Systems	Immune system	Toll-like receptor signaling pathway	119	ko04620	NP_001281130.1;NP_001281143.1;NP_001284510.1;NP_001284514.1;NP_001315170.1;XP_008306379.2;XP_008306749.1;XP_008306754.1;XP_008307582.1;XP_008308078.1;XP_008308373.1;XP_008308653.1;XP_008309875.1;XP_008310565.2;XP_008310585.1;XP_008310945.1;XP_008311121.1;XP_008311122.1;XP_008311551.1;XP_008312881.1;XP_008313152.1;XP_008313259.1;XP_008313345.1;XP_008313433.1;XP_008313509.1;XP_008313577.1;XP_008313…	K04729+K04733+K04519+K04734+K02649+K07210+K04456+K04734+K00922+K02373+K03175+K05402+K12964+K09447+K04441+K04427+K04379+K04379+K10168+K05411+K04433+K03174+K04392+K04430+K05410+K04467+K09446+K04441+K04403+K04456+K05401+K04730+K05399+K04441+K10161+K07210+K04441+K00922+K04735+K04441+K04456+K04440+K04432+K04456+K10030+K10159+K01371+K03156+K11220+K04519+K02649+K10030+K05425+K05404+K11220+K04433+K04371+…
Organismal Systems	Immune system	Natural killer cell mediated cytotoxicity	119	ko04650	NP_001315170.1;NP_001348087.1;NP_001348099.1;XP_008305948.1;XP_008306570.1;XP_008307166.1;XP_008307582.1;XP_008308183.2;XP_008308605.1;XP_008309629.1;XP_008310163.1;XP_008310193.1;XP_008310556.1;XP_008310872.1;XP_008311333.1;XP_008313345.1;XP_008313568.1;XP_008313932.1;XP_008314519.1;XP_008314770.1;XP_008314808.1;XP_008314857.1;XP_008315048.1;XP_008315545.1;XP_008316078.1;XP_008317024.1;XP_008317…	K02649+K05133+K05132+K05730+K04721+K04409+K00922+K05703+K04721+K05859+K17447+K07827+K02833+K05703+K03099+K04392+K04687+K05856+K06490+K07860+K02187+K05730+K19662+K02677+K05718+K00922+K17332+K17332+K06268+K04390+K06279+K04446+K03156+K06453+K05855+K07293+K04722+K02649+K04389+K07983+K02187+K01353+K07818+K07827+K04364+K04371+K19662+K04364+K04446+K03156+K02649+K04348+K02649+K02649+K00922+K06582+K06582+…
Organismal Systems	Endocrine system	Prolactin signaling pathway	119	ko04917	NP_001281133.1;NP_001281145.1;NP_001315170.1;NP_001315180.1;XP_008305674.1;XP_008305816.1;XP_008306749.1;XP_008307489.1;XP_008307582.1;XP_008308502.1;XP_008308727.1;XP_008309103.1;XP_008309492.1;XP_008309773.1;XP_008310163.1;XP_008310193.1;XP_008310524.1;XP_008310556.1;XP_008310585.1;XP_008310918.1;XP_008310919.2;XP_008311121.1;XP_008311122.1;XP_008311333.1;XP_008312172.1;XP_008312358.1;XP_008312…	K08521+K08522+K02649+K12407+K05147+K04699+K04456+K04698+K00922+K07593+K04503+K09408+K10151+K04503+K17447+K07827+K00501+K02833+K04441+K08550+K08550+K04379+K04379+K03099+K04248+K11224+K04696+K08521+K08551+K10151+K08551+K04441+K04694+K04456+K04441+K04441+K00922+K05704+K04735+K04701+K04701+K10151+K04441+K05704+K04456+K04440+K04456+K06279+K04447+K11220+K02649+K05081+K00965+K05473+K03083+K11220+K10151+…
Organismal Systems	Endocrine system	Cortisol synthesis and secretion	118	ko04927	NP_001281120.1;NP_001281149.1;XP_008306245.1;XP_008308571.1;XP_008309922.1;XP_008310298.1;XP_008311170.1;XP_008311222.2;XP_008311312.1;XP_008311458.1;XP_008311579.1;XP_008313663.1;XP_008314531.1;XP_008314735.1;XP_008315940.2;XP_008316318.1;XP_008316374.1;XP_008317092.2;XP_008317725.1;XP_008317726.1;XP_008318317.1;XP_008318842.1;XP_008319763.1;XP_008321473.1;XP_008321599.1;XP_008321705.1;XP_008322…	K08562+K16931+K04166+K14349+K04634+K00498+K05228+K04914+K22398+K05858+K08049+K09048+K04632+K04374+K05858+K08044+K08046+K04857+K04465+K04465+K04465+K04684+K09821+K08042+K09047+K00513+K08043+K04200+K09048+K05858+K18437+K04634+K16056+K04345+K08045+K05870+K00070+K04345+K04345+K04856+K08049+K08042+K04374+K08042+K09047+K09048+K09355+K08041+K04345+K16056+K16931+K09048+K04634+K09048+K16056+K08047+K04877+…
Organismal Systems	Immune system	Complement and coagulation cascades	117	ko04610	NP_001315177.1;NP_001315178.1;XP_008305582.1;XP_008305664.1;XP_008306941.2;XP_008306967.1;XP_008307351.1;XP_008307423.1;XP_008307427.1;XP_008307430.1;XP_008308531.1;XP_008308823.1;XP_008308925.1;XP_008309510.1;XP_008310095.2;XP_008311637.1;XP_008311742.1;XP_008312834.1;XP_008313408.2;XP_008314450.1;XP_008314475.1;XP_008315036.1;XP_008315469.1;XP_008315472.1;XP_008315527.2;XP_008316926.1;XP_008317…	K04004+K01333+K03901+K03999+K03910+K03910+K06251+K03909+K01321+K03992+K03908+K01320+K03914+K03916+K03900+K17252+K01315+K06461+K01348+K01334+K04235+K03905+K03990+K03990+K03990+K03910+K04011+K03982+K04006+K03914+K01348+K03985+K03917+K03909+K03995+K03996+K03903+K03903+K03904+K04008+K01300+K03914+K04235+K04000+K04000+K03899+K01321+K04236+K03902+K03909+K03911+K01314+K01314+K01320+K03909+K04008+K03905+…
Organismal Systems	Endocrine system	Regulation of lipolysis in adipocyte	115	ko04923	NP_001281145.1;NP_001315170.1;XP_008306749.1;XP_008307582.1;XP_008308999.1;XP_008309717.1;XP_008309718.1;XP_008310229.1;XP_008310387.1;XP_008310992.1;XP_008311149.1;XP_008311579.1;XP_008312124.1;XP_008313827.1;XP_008314531.1;XP_008315436.1;XP_008316318.1;XP_008316374.1;XP_008316391.1;XP_008316704.1;XP_008316807.2;XP_008316954.1;XP_008317024.1;XP_008317905.1;XP_008317906.1;XP_008318160.1;XP_008318…	K08522+K02649+K04456+K00922+K13296+K16816+K16816+K04630+K16816+K04249+K19477+K08049+K04141+K04630+K04632+K04456+K08044+K08046+K04265+K04630+K12323+K01054+K00922+K04630+K04630+K04630+K04265+K07187+K08771+K04265+K04630+K19477+K04456+K16817+K04456+K08042+K08753+K08043+K13699+K07188+K07187+K16817+K07187+K02649+K12323+K04345+K04142+K08045+K07187+K04345+K04260+K04345+K08049+K16817+K08042+K04527+K12323+…
Organismal Systems	Aging	Longevity regulating pathway - multiple species	113	ko04213	NP_001281127.1;NP_001315170.1;XP_008305508.1;XP_008306749.1;XP_008307478.1;XP_008307582.1;XP_008307673.1;XP_008309033.1;XP_008309103.1;XP_008309912.1;XP_008310193.1;XP_008310556.1;XP_008310868.1;XP_008311579.1;XP_008312750.1;XP_008314048.2;XP_008314207.1;XP_008315436.1;XP_008315536.1;XP_008315671.1;XP_008316318.1;XP_008316374.1;XP_008316786.1;XP_008316818.1;XP_008317024.1;XP_008318212.1;XP_008318…	K05459+K02649+K03283+K04456+K07201+K00922+K03283+K05087+K09408+K03781+K07827+K02833+K06067+K08049+K06067+K06067+K03283+K04456+K04688+K04565+K08044+K08046+K05459+K07203+K00922+K07200+K07187+K04456+K18644+K04456+K08042+K03283+K08339+K08043+K07187+K07187+K07200+K02649+K07198+K09542+K07199+K04345+K11411+K07200+K08045+K07187+K04345+K04345+K16184+K07827+K08049+K08042+K04527+K08042+K02649+K04456+K08035+…
Organismal Systems	Endocrine system	GnRH secretion	113	ko04929	NP_001281133.1;NP_001281145.1;NP_001315170.1;XP_008306051.1;XP_008306749.1;XP_008306789.1;XP_008307253.1;XP_008307582.1;XP_008307825.1;XP_008309922.1;XP_008310193.1;XP_008310504.1;XP_008310556.1;XP_008311458.1;XP_008311941.1;XP_008312438.3;XP_008313729.1;XP_008313767.2;XP_008313874.1;XP_008315048.1;XP_008315436.1;XP_008315545.1;XP_008315940.2;XP_008317024.1;XP_008317092.2;XP_008318360.1;XP_008319…	K08521+K08522+K02649+K04964+K04456+K04999+K04967+K00922+K04439+K04634+K07827+K05004+K02833+K05858+K04997+K04246+K08521+K08551+K08551+K19662+K04456+K02677+K05858+K00922+K04857+K04967+K05252+K04456+K05252+K04456+K04945+K04943+K05858+K02649+K04954+K04634+K04997+K04997+K04246+K04856+K07827+K04371+K19662+K04615+K02649+K05000+K04456+K04999+K04967+K04439+K04439+K02649+K02649+K04955+K00922+K08374+K05002+…
Genetic Information Processing	Folding, sorting and degradation	RNA degradation	112	ko03018	NP_001306751.1;XP_008305887.1;XP_008306227.1;XP_008306259.1;XP_008307229.1;XP_008307243.1;XP_008307701.1;XP_008308916.1;XP_008309266.1;XP_008309437.1;XP_008309975.1;XP_008310667.1;XP_008310820.1;XP_008313216.1;XP_008313550.1;XP_008313743.1;XP_008314321.1;XP_008314455.1;XP_008314659.2;XP_008314795.1;XP_008315183.1;XP_008315531.1;XP_008315919.1;XP_008316287.1;XP_008316415.1;XP_008316902.1;XP_008317…	K00850+K00850+K12572+K12616+K12614+K12590+K14442+K18681+K12616+K12593+K12602+K12615+K10643+K14443+K12627+K14443+K12605+K13126+K12625+K01148+K12597+K12617+K03678+K12610+K00850+K12591+K01689+K12571+K01689+K12571+K12622+K12602+K00962+K12585+K01689+K12587+K03514+K03514+K14443+K12587+K12607+K13126+K12613+K03654+K01689+K03679+K03679+K12598+K04043+K03681+K12603+K12584+K12584+K12581+K04077+K12606+K14443+…
Environmental Information Processing	Signal transduction	Notch signaling pathway	112	ko04330	XP_008305414.2;XP_008305587.1;XP_008306053.1;XP_008306635.1;XP_008307720.2;XP_008307725.1;XP_008307796.2;XP_008307884.1;XP_008307997.2;XP_008308070.1;XP_008308773.1;XP_008309934.1;XP_008310333.1;XP_008310868.1;XP_008310962.1;XP_008311351.1;XP_008311648.1;XP_008311899.1;XP_008312249.1;XP_008312315.1;XP_008312331.1;XP_008312365.1;XP_008312750.1;XP_008313716.1;XP_008314048.2;XP_008314690.1;XP_008314…	K20994+K06058+K02599+K06059+K02353+K06051+K06051+K06052+K06066+K02599+K04497+K04497+K04497+K06067+K06063+K06051+K21635+K06059+K06057+K04496+K04505+K05948+K06067+K02353+K06067+K06052+K05948+K05948+K09091+K06053+K04498+K06061+K06055+K06055+K06058+K06054+K02353+K06058+K06055+K06055+K06055+K06055+K02353+K06058+K06052+K04496+K06053+K09091+K06170+K02599+K02599+K02599+K04496+K04496+K06066+K20994+K05948+…
Human Diseases	Cancers	Melanoma	111	ko05218	NP_001281127.1;NP_001288108.1;NP_001288109.1;NP_001315170.1;XP_008305410.1;XP_008306280.1;XP_008306749.1;XP_008307029.2;XP_008307582.1;XP_008308019.1;XP_008308152.1;XP_008308564.1;XP_008308565.1;XP_008308570.1;XP_008308727.1;XP_008308889.1;XP_008309033.1;XP_008309405.1;XP_008309773.1;XP_008310126.1;XP_008310193.1;XP_008310348.1;XP_008310556.1;XP_008312856.2;XP_008313192.1;XP_008313472.1;XP_008313…	K05459+K04402+K04402+K02649+K04363+K04361+K04456+K04402+K00922+K05450+K09389+K22603+K04358+K04358+K04503+K04402+K05087+K05099+K04503+K05460+K07827+K10140+K02833+K22429+K01110+K06643+K04358+K22428+K06625+K04456+K04358+K02158+K17454+K05459+K00922+K05460+K06625+K02089+K04456+K04451+K01110+K05689+K04358+K04456+K06620+K04402+K04402+K04358+K02649+K05450+K18497+K04358+K04358+K05089+K04358+K18496+K04358+…
Organismal Systems	Digestive system	Cholesterol metabolism	110	ko04979	NP_001281149.1;XP_008305323.1;XP_008307644.1;XP_008307844.1;XP_008308571.1;XP_008310517.1;XP_008310733.1;XP_008311075.1;XP_008311264.1;XP_008312120.1;XP_008312227.1;XP_008312327.1;XP_008313197.1;XP_008313829.1;XP_008314765.1;XP_008315757.1;XP_008315822.1;XP_008316272.1;XP_008316698.1;XP_008317107.1;XP_008317340.1;XP_008318421.1;XP_008319372.1;XP_008319448.1;XP_008319580.1;XP_008319859.1;XP_008321…	K16931+K13050+K08757+K08760+K14349+K20464+K06233+K00488+K14462+K15040+K12474+K06233+K01052+K06259+K14462+K05641+K22290+K10707+K12388+K04550+K12474+K12388+K10707+K08761+K15040+K05684+K12474+K08758+K08760+K08760+K04524+K06233+K15041+K05641+K05641+K22291+K00637+K08760+K08758+K05862+K22288+K08767+K08767+K12385+K06096+K00489+K22291+K16931+K22284+K01059+K06233+K22284+K15040+K22283+K13443+K12474+K05641+…
Human Diseases	Cancers	Central carbon metabolism in cancer	110	ko05230	NP_001306747.1;NP_001306751.1;NP_001315165.1;NP_001315170.1;NP_001315180.1;XP_008305408.1;XP_008305410.1;XP_008305887.1;XP_008306067.1;XP_008306226.2;XP_008306280.1;XP_008306749.1;XP_008307383.1;XP_008307582.1;XP_008308442.1;XP_008308502.1;XP_008308587.2;XP_008308804.1;XP_008308805.1;XP_008309026.2;XP_008309252.1;XP_008309405.1;XP_008309491.1;XP_008310193.1;XP_008310223.1;XP_008310531.1;XP_008310…	K00161+K00850+K00873+K02649+K12407+K05091+K04363+K00850+K00161+K05092+K04361+K04456+K05616+K00922+K11413+K07593+K00873+K00844+K00844+K05101+K13780+K05099+K14634+K07827+K11413+K00016+K00016+K02833+K00873+K00016+K01110+K14634+K00016+K05091+K04456+K00036+K00850+K07299+K07203+K13780+K00922+K00036+K01425+K07299+K00162+K04377+K04456+K04451+K01110+K04456+K01834+K01425+K02649+K05089+K12077+K05089+K01425+…
Metabolism	Amino acid metabolism	Lysine degradation	109	ko00310	XP_008305773.1;XP_008306036.1;XP_008306736.1;XP_008306737.1;XP_008306775.1;XP_008306884.1;XP_008307199.1;XP_008307219.1;XP_008308104.1;XP_008308362.1;XP_008308612.1;XP_008308639.1;XP_008309834.1;XP_008310670.1;XP_008311167.1;XP_008311341.1;XP_008313327.2;XP_008314901.1;XP_008315704.1;XP_008315769.1;XP_008315949.1;XP_008316759.1;XP_008317842.2;XP_008319218.1;XP_008319848.1;XP_008320160.1;XP_008321…	K11422+K13645+K00128+K00128+K09188+K00306+K09186+K20796+K11426+K00471+K11426+K11429+K00382+K07515+K11426+K00626+K09187+K15588+K00022+K11703+K20796+K11419+K11432+K09189+K18826+K07511+K11423+K00128+K11426+K13646+K11423+K11428+K11426+K18202+K18494+K11431+K07514+K11422+K11429+K14085+K00128+K11421+K18201+K06101+K11421+K00474+K00626+K00149+K11420+K13646+K11428+K11426+K11703+K00149+K20796+K17451+K09188+…
Organismal Systems	Aging	Longevity regulating pathway - worm	109	ko04212	XP_008306624.1;XP_008306739.1;XP_008306749.1;XP_008307582.1;XP_008308456.1;XP_008309103.1;XP_008309358.1;XP_008309501.1;XP_008309562.1;XP_008309912.1;XP_008310092.2;XP_008310585.1;XP_008311174.1;XP_008311325.1;XP_008312536.1;XP_008312767.1;XP_008313152.1;XP_008313192.1;XP_008313330.1;XP_008313784.1;XP_008313825.1;XP_008314165.1;XP_008314221.1;XP_008314222.1;XP_008314254.2;XP_008314735.1;XP_008314…	K16197+K08269+K04456+K00922+K08341+K09408+K14739+K19765+K13356+K03781+K18461+K04441+K10798+K17491+K17794+K00507+K04433+K01110+K08269+K18463+K13356+K04441+K00799+K00799+K14966+K04374+K13113+K04456+K04688+K00799+K04441+K07203+K04441+K00922+K05638+K16197+K03871+K04441+K16197+K17491+K04456+K08341+K04440+K00799+K11204+K14966+K00799+K01110+K04456+K17705+K16197+K14938+K04043+K11411+K04077+K05638+K04433+…
Human Diseases	Cancers	Basal cell carcinoma	108	ko05217	NP_001288108.1;NP_001288109.1;NP_001315171.1;NP_001315174.1;NP_001315175.1;NP_001315185.1;XP_008305874.1;XP_008305880.1;XP_008305957.1;XP_008306032.1;XP_008306400.1;XP_008306592.1;XP_008307029.2;XP_008307720.2;XP_008308022.1;XP_008308062.1;XP_008308530.1;XP_008308889.1;XP_008309402.1;XP_008310348.1;XP_008310447.1;XP_008313716.1;XP_008313951.2;XP_008314092.1;XP_008314102.1;XP_008315385.1;XP_008315…	K04402+K04402+K06225+K21283+K04662+K00408+K04492+K02375+K02105+K04490+K06230+K11988+K04402+K02353+K02354+K02842+K04492+K04402+K00182+K10140+K00572+K02353+K06226+K00572+K06625+K04492+K04385+K00182+K00444+K04492+K04491+K03209+K01357+K02353+K06625+K16797+K02353+K00714+K04451+K06229+K02432+K02105+K02376+K02432+K04402+K04402+K04490+K02085+K03083+K02432+K00445+K01357+K04385+K02235+K02105+K01384+K02353+…
Cellular Processes	Transport and catabolism	Peroxisome	107	ko04146	XP_008305555.1;XP_008305585.1;XP_008306282.1;XP_008306884.1;XP_008307012.1;XP_008307129.1;XP_008308688.1;XP_008308917.1;XP_008309077.1;XP_008309135.1;XP_008309212.1;XP_008309213.1;XP_008309360.1;XP_008309496.1;XP_008309562.1;XP_008309912.1;XP_008310684.1;XP_008310961.1;XP_008311481.1;XP_008311852.1;XP_008312348.1;XP_008312401.1;XP_008313095.1;XP_008313816.1;XP_008313825.1;XP_008314347.1;XP_008314…	K00830+K05677+K13239+K00306+K01897+K12663+K08746+K13335+K13355+K00031+K00272+K00031+K10214+K01578+K13356+K03781+K08746+K13355+K00649+K13336+K01897+K13237+K13239+K13340+K13356+K00477+K07513+K13339+K01897+K00232+K13349+K04565+K01640+K13346+K13343+K11992+K13350+K13344+K00308+K01640+K12663+K13299+K13342+K13342+K13273+K12261+K00106+K01796+K01897+K00803+K11517+K07514+K13354+K13354+K00624+K11187+K04565+…
Organismal Systems	Immune system	Hematopoietic cell lineage	106	ko04640	NP_001281129.1;NP_001281134.1;NP_001284510.1;XP_008305408.1;XP_008306226.2;XP_008306353.1;XP_008306381.1;XP_008306805.1;XP_008306806.1;XP_008307788.1;XP_008308355.1;XP_008309030.1;XP_008309318.1;XP_008309650.1;XP_008309653.1;XP_008310086.1;XP_008310162.1;XP_008310741.1;XP_008312023.2;XP_008312484.2;XP_008312834.1;XP_008313578.1;XP_008313829.1;XP_008313978.2;XP_008314416.1;XP_008314953.1;XP_008314…	K06752+K06752+K04519+K05091+K05092+K06503+K01242+K06451+K06450+K01389+K06256+K11140+K05461+K11140+K11140+K06460+K06449+K06256+K06493+K05423+K06461+K06460+K06259+K05461+K06467+K06457+K06457+K05091+K06484+K06474+K04011+K06263+K05453+K06484+K06474+K04006+K06459+K05417+K06467+K06752+K06752+K05055+K06467+K06467+K03156+K06752+K06449+K06261+K06468+K04008+K04519+K06752+K06483+K06457+K06460+K05079+K04008+…
Organismal Systems	Immune system	B cell receptor signaling pathway	106	ko04662	NP_001284514.1;NP_001315170.1;XP_008305948.1;XP_008306379.2;XP_008306749.1;XP_008306754.1;XP_008307582.1;XP_008308664.1;XP_008309208.1;XP_008309629.1;XP_008310193.1;XP_008310280.1;XP_008310556.1;XP_008311121.1;XP_008311122.1;XP_008311333.1;XP_008312228.3;XP_008313245.1;XP_008313345.1;XP_008313577.1;XP_008314416.1;XP_008314770.1;XP_008314857.1;XP_008315048.1;XP_008315436.1;XP_008316552.1;XP_008317…	K04734+K02649+K05730+K07210+K04456+K04734+K00922+K06508+K07369+K05859+K07827+K06508+K02833+K04379+K04379+K03099+K06507+K12229+K04392+K04467+K06467+K07860+K05730+K19662+K04456+K07210+K00922+K17332+K04735+K17332+K06268+K04456+K12229+K06467+K04456+K06467+K04446+K06467+K06506+K05855+K02649+K12560+K07370+K15909+K03083+K07827+K04364+K04371+K19662+K04364+K04446+K02649+K04456+K04348+K02649+K02649+K00922+…
Human Diseases	Infectious diseases	Epithelial cell signaling in Helicobacter pylori infection	106	ko05120	NP_001284514.1;XP_008306280.1;XP_008306379.2;XP_008306635.1;XP_008306754.1;XP_008306856.1;XP_008307166.1;XP_008307715.1;XP_008308258.1;XP_008309051.1;XP_008309405.1;XP_008309629.1;XP_008310048.1;XP_008310585.1;XP_008310690.2;XP_008310697.1;XP_008311625.1;XP_008311899.1;XP_008312360.1;XP_008312730.1;XP_008312841.1;XP_008313345.1;XP_008313433.1;XP_008313577.1;XP_008313652.1;XP_008313772.1;XP_008314…	K04734+K04361+K07210+K06059+K04734+K05737+K04409+K06785+K06704+K05728+K05099+K05859+K02150+K04441+K05701+K06704+K02149+K06059+K02154+K05701+K02155+K04392+K04430+K04467+K02151+K02150+K04441+K02153+K02187+K02148+K03662+K04441+K07210+K04441+K03662+K05704+K04393+K04735+K04441+K04393+K03662+K05704+K04440+K02147+K04393+K10030+K02148+K02147+K06735+K07293+K02152+K02154+K02154+K10030+K08523+K02153+K02187+…
Human Diseases	Infectious diseases	Pertussis	106	ko05133	NP_001281130.1;NP_001281143.1;NP_001284510.1;XP_008305625.1;XP_008305869.1;XP_008307061.1;XP_008307331.1;XP_008308110.1;XP_008308373.1;XP_008308441.1;XP_008310229.1;XP_008310585.1;XP_008310981.1;XP_008311121.1;XP_008311122.1;XP_008311266.2;XP_008312125.1;XP_008312819.1;XP_008312834.1;XP_008312881.1;XP_008312884.2;XP_008313827.1;XP_008314165.1;XP_008314808.1;XP_008315469.1;XP_008315472.1;XP_008315…	K04729+K04733+K04519+K02183+K05719+K02183+K02183+K02183+K03175+K02183+K04630+K04441+K02183+K04379+K04379+K04513+K04397+K05765+K06461+K05411+K02183+K04630+K04441+K02187+K03990+K03990+K03990+K04730+K04441+K04630+K04513+K04441+K04513+K04513+K06484+K04735+K02183+K04630+K04630+K04513+K04630+K05443+K04441+K06484+K04513+K04630+K02183+K04440+K02183+K05719+K10030+K03156+K12799+K04397+K04519+K02183+K02183+…
Metabolism	Global and overview maps	Biosynthesis of amino acids	105	ko01230	NP_001306751.1;NP_001315165.1;XP_008305774.1;XP_008305887.1;XP_008307443.1;XP_008307679.1;XP_008308463.1;XP_008308499.1;XP_008308587.2;XP_008309135.1;XP_008309213.1;XP_008309623.1;XP_008309940.1;XP_008310671.1;XP_008310796.2;XP_008311803.1;XP_008312508.1;XP_008312835.1;XP_008313201.1;XP_008314370.1;XP_008314466.1;XP_008314989.1;XP_008315138.1;XP_008315903.1;XP_008316068.1;XP_008316286.1;XP_008316…	K00850+K00873+K00814+K00850+K01079+K01623+K14455+K00030+K00873+K00031+K00031+K00815+K00030+K00873+K17989+K01476+K01620+K01623+K01476+K01807+K14454+K00948+K01915+K00286+K00286+K00615+K00030+K00850+K01958+K01689+K01647+K01689+K14677+K00286+K00600+K00030+K14454+K00789+K12657+K00134+K01689+K01803+K01915+K01697+K01834+K00948+K01689+K00789+K01623+K00948+K00611+K00058+K01948+K01758+K00826+K00286+K00286+…
Human Diseases	Cancers	Non-small cell lung cancer	105	ko05223	NP_001288108.1;NP_001288109.1;NP_001315170.1;XP_008306280.1;XP_008306749.1;XP_008307029.2;XP_008307582.1;XP_008308152.1;XP_008308727.1;XP_008308889.1;XP_008309103.1;XP_008309629.1;XP_008309773.1;XP_008310193.1;XP_008310348.1;XP_008310556.1;XP_008311333.1;XP_008311616.1;XP_008312358.1;XP_008312437.1;XP_008314102.1;XP_008315048.1;XP_008315436.1;XP_008315545.1;XP_008315832.1;XP_008316608.1;XP_008316…	K04402+K04402+K02649+K04361+K04456+K04402+K00922+K09389+K04503+K04402+K09408+K05859+K04503+K07827+K10140+K02833+K03099+K01522+K11224+K06276+K06625+K19662+K04456+K02677+K02158+K17454+K04399+K00922+K09850+K09850+K09850+K09850+K09850+K06625+K02089+K08015+K04411+K04456+K15420+K04451+K09850+K04456+K06620+K08528+K04402+K04402+K08524+K02649+K02091+K07827+K04692+K11224+K04364+K04371+K19662+K04364+K08525+…
Cellular Processes	Cell growth and death	Cell cycle - yeast	102	ko04111	XP_008306109.1;XP_008307943.1;XP_008307967.1;XP_008308624.1;XP_008309127.2;XP_008309511.1;XP_008309878.1;XP_008312515.1;XP_008312802.1;XP_008313543.1;XP_008315148.1;XP_008315213.1;XP_008315267.1;XP_008315444.1;XP_008315662.1;XP_008315892.1;XP_008315979.1;XP_008316384.2;XP_008317489.1;XP_008318406.1;XP_008319492.1;XP_008319955.1;XP_008320403.1;XP_008320609.1;XP_008321894.1;XP_008322007.1;XP_008322…	K03347+K06675+K03456+K06671+K06671+K18669+K06636+K03351+K02180+K18669+K06678+K04354+K06674+K02213+K06669+K18669+K03358+K06636+K06670+K18669+K02540+K03351+K03351+K04354+K06670+K08866+K02537+K02606+K03357+K06685+K02830+K03364+K03359+K03351+K02210+K06671+K04354+K04382+K03351+K06671+K18669+K04354+K03353+K04371+K03868+K03350+K03349+K06670+K02219+K04382+K03094+K02216+K03364+K03363+K02212+K02516+K06639+…
Human Diseases	Cancers	Endometrial cancer	102	ko05213	NP_001288108.1;NP_001288109.1;NP_001315170.1;XP_008305874.1;XP_008305957.1;XP_008306032.1;XP_008306280.1;XP_008306749.1;XP_008307029.2;XP_008307314.1;XP_008307582.1;XP_008308530.1;XP_008308727.1;XP_008308889.1;XP_008309103.1;XP_008309773.1;XP_008310193.1;XP_008310348.1;XP_008310556.1;XP_008311333.1;XP_008312437.1;XP_008313192.1;XP_008314102.1;XP_008315385.1;XP_008315436.1;XP_008315832.1;XP_008315…	K04402+K04402+K02649+K04492+K02105+K04490+K04361+K04456+K04402+K06272+K00922+K04492+K04503+K04402+K09408+K04503+K07827+K10140+K02833+K03099+K06276+K01110+K06625+K04492+K04456+K02158+K04385+K04492+K04491+K04399+K00922+K06625+K04377+K04456+K04451+K01110+K05689+K04456+K02105+K04402+K04402+K04490+K02649+K02085+K03083+K07827+K04385+K04364+K04371+K04364+K02105+K02649+K04456+K06272+K02649+K02649+K04402+…
Human Diseases	Cancers	Acute myeloid leukemia	102	ko05221	NP_001315170.1;XP_008305408.1;XP_008305717.2;XP_008305874.1;XP_008306032.1;XP_008306226.2;XP_008306379.2;XP_008306746.1;XP_008306749.1;XP_008307580.1;XP_008307582.1;XP_008308213.1;XP_008308530.1;XP_008308727.1;XP_008309414.1;XP_008309773.1;XP_008309846.1;XP_008310193.1;XP_008310256.1;XP_008310556.1;XP_008311333.1;XP_008312358.1;XP_008312834.1;XP_008313577.1;XP_008315263.1;XP_008315385.1;XP_008315…	K02649+K05091+K10051+K04492+K04490+K05092+K07210+K06627+K04456+K02633+K00922+K09438+K04492+K04503+K21946+K04503+K10054+K07827+K09438+K02833+K03099+K11224+K06461+K04467+K05091+K04492+K04456+K04688+K02158+K10056+K04702+K04504+K07210+K04492+K07203+K04491+K00922+K04735+K04377+K04456+K04456+K04490+K07205+K02649+K06627+K07827+K04692+K11224+K04364+K04371+K08527+K04364+K02649+K04456+K04688+K02649+K02649+…
Human Diseases	Cardiovascular diseases	Viral myocarditis	102	ko05416	NP_001281129.1;NP_001281134.1;XP_008306706.1;XP_008308183.2;XP_008308727.1;XP_008309393.1;XP_008309407.1;XP_008309773.1;XP_008310260.1;XP_008310872.1;XP_008311526.3;XP_008311554.1;XP_008311993.1;XP_008312584.1;XP_008313345.1;XP_008314519.1;XP_008314770.1;XP_008314808.1;XP_008314854.1;XP_008316078.1;XP_008316425.1;XP_008316985.1;XP_008317589.1;XP_008319001.1;XP_008319143.1;XP_008320348.1;XP_008320…	K06752+K06752+K12564+K05703+K04503+K03260+K06278+K04503+K06265+K05703+K10366+K10366+K05637+K12565+K04392+K06490+K07860+K02187+K05692+K05718+K05637+K04399+K06265+K06265+K04006+K12564+K08738+K17751+K06752+K06752+K06752+K06470+K06752+K06619+K02187+K08738+K07818+K17751+K05692+K08738+K06788+K12563+K04398+K04398+K17751+K07818+K07818+K07818+K12566+K07818+K03260+K06752+K05692+K17751+K08887+K04006+K07818+…
Organismal Systems	Nervous system	Long-term depression	101	ko04730	NP_001281127.1;XP_008307967.1;XP_008308016.2;XP_008308250.1;XP_008309033.1;XP_008309922.1;XP_008310193.1;XP_008310229.1;XP_008310327.1;XP_008310556.1;XP_008311149.1;XP_008311458.1;XP_008311759.1;XP_008312300.1;XP_008312553.1;XP_008313827.1;XP_008314513.1;XP_008314531.1;XP_008315048.1;XP_008315102.1;XP_008315545.1;XP_008315940.2;XP_008316704.1;XP_008316786.1;XP_008317905.1;XP_008317906.1;XP_008318…	K05459+K03456+K12318+K04534+K05087+K04634+K07827+K04630+K04603+K02833+K19477+K05858+K05256+K04578+K04639+K04630+K04346+K04632+K19662+K12318+K02677+K05858+K04630+K05459+K04630+K04630+K04630+K04630+K19477+K04535+K12319+K05858+K04634+K05198+K05199+K04382+K05197+K07827+K16342+K04371+K19662+K04639+K04382+K16342+K08845+K04634+K05207+K08845+K04371+K04382+K07376+K05207+K04634+K05858+K04958+K04382+K04369+…
Organismal Systems	Excretory system	Endocrine and other factor-regulated calcium reabsorption	101	ko04961	XP_008305344.1;XP_008307375.1;XP_008307420.1;XP_008308489.1;XP_008308523.1;XP_008308552.1;XP_008309280.1;XP_008309510.1;XP_008309922.1;XP_008310918.1;XP_008310919.2;XP_008311458.1;XP_008311579.1;XP_008313872.1;XP_008314531.1;XP_008314570.2;XP_008315048.1;XP_008315464.1;XP_008315545.1;XP_008315741.1;XP_008315940.2;XP_008316374.1;XP_008316567.1;XP_008316613.1;XP_008316683.1;XP_008318414.1;XP_008318…	K01528+K11827+K01540+K14757+K11824+K07904+K14757+K03916+K04634+K08550+K08550+K05858+K08049+K05850+K04632+K05849+K19662+K01528+K02677+K04644+K05858+K08046+K05850+K08539+K01539+K11824+K08539+K05849+K01539+K07904+K01540+K01539+K05858+K01540+K01528+K04634+K01540+K04345+K04645+K01539+K04345+K04345+K01528+K08049+K19662+K14757+K11825+K04646+K14756+K11826+K01540+K01539+K04345+K04585+K01539+K04634+K01528+…
Human Diseases	Immune diseases	Rheumatoid arthritis	101	ko05323	NP_001281129.1;NP_001281134.1;NP_001284510.1;XP_008305368.1;XP_008305524.1;XP_008305674.1;XP_008306526.1;XP_008306773.1;XP_008307032.1;XP_008310048.1;XP_008311098.1;XP_008311121.1;XP_008311122.1;XP_008311127.1;XP_008311625.1;XP_008312360.1;XP_008312841.1;XP_008313568.1;XP_008313652.1;XP_008313772.1;XP_008314460.1;XP_008314519.1;XP_008315676.1;XP_008316078.1;XP_008316159.2;XP_008316308.2;XP_008317…	K06752+K06752+K04519+K01365+K13377+K05147+K14625+K01394+K13375+K02150+K05448+K04379+K04379+K13377+K02149+K02154+K02155+K04687+K02151+K02150+K02153+K06490+K10031+K05718+K02148+K03662+K03662+K05453+K03662+K10031+K02147+K05417+K06752+K06752+K10030+K02148+K10159+K01371+K13376+K05448+K03156+K06752+K02147+K06470+K04519+K06752+K02152+K02154+K05096+K13376+K05448+K02154+K10030+K02153+K05473+K02145+K02154+…
Human Diseases	Infectious diseases	Leishmaniasis	100	ko05140	NP_001281129.1;NP_001281130.1;NP_001281134.1;NP_001281143.1;NP_001284510.1;NP_001284514.1;NP_001348087.1;NP_001348099.1;XP_008305524.1;XP_008305869.1;XP_008306413.1;XP_008306754.1;XP_008307032.1;XP_008308373.1;XP_008308873.1;XP_008310585.1;XP_008310945.1;XP_008311121.1;XP_008311122.1;XP_008311127.1;XP_008312834.1;XP_008313568.1;XP_008314165.1;XP_008314744.1;XP_008315048.1;XP_008315469.1;XP_008315…	K06752+K04729+K06752+K04733+K04519+K04734+K05133+K05132+K13377+K05719+K03231+K04734+K13375+K03175+K08009+K04441+K04427+K04379+K04379+K13377+K06461+K04687+K04441+K04403+K19662+K03990+K03990+K03990+K08011+K04730+K04441+K04441+K04011+K04735+K05443+K04441+K03231+K13536+K06752+K06752+K05719+K10159+K13376+K03156+K06752+K04447+K11220+K21421+K04519+K06752+K13376+K05425+K06483+K11220+K04371+K19662+K03231+…
Environmental Information Processing	Signal transduction	VEGF signaling pathway	99	ko04370	NP_001315170.1;XP_008305407.1;XP_008306749.1;XP_008307582.1;XP_008309629.1;XP_008310163.1;XP_008310193.1;XP_008310556.1;XP_008310585.1;XP_008311098.1;XP_008312269.1;XP_008313345.1;XP_008314165.1;XP_008314770.1;XP_008315048.1;XP_008315282.1;XP_008315436.1;XP_008315545.1;XP_008315832.1;XP_008316398.1;XP_008316820.1;XP_008316985.1;XP_008317024.1;XP_008317256.1;XP_008317265.2;XP_008317415.1;XP_008318…	K02649+K05098+K04456+K00922+K05859+K17447+K07827+K02833+K04441+K05448+K05760+K04392+K04441+K07860+K19662+K04718+K04456+K02677+K02158+K04441+K04441+K04399+K00922+K05704+K17332+K04393+K04444+K04443+K04441+K04444+K04393+K17332+K05704+K06268+K04456+K04393+K04456+K04718+K05448+K05725+K02649+K04455+K05448+K07827+K16342+K04718+K04371+K19662+K04455+K02649+K04456+K04455+K16342+K11987+K04348+K02649+K02649+…
Human Diseases	Substance dependence	Cocaine addiction	99	ko05030	XP_008307842.1;XP_008308227.1;XP_008308396.1;XP_008310229.1;XP_008310418.1;XP_008310524.1;XP_008312051.1;XP_008312554.1;XP_008313663.1;XP_008313827.1;XP_008314531.1;XP_008314735.1;XP_008316704.1;XP_008316797.1;XP_008317791.2;XP_008317905.1;XP_008317906.1;XP_008317919.2;XP_008318160.1;XP_008319321.1;XP_008320784.2;XP_008321599.1;XP_008322125.1;XP_008322412.1;XP_008322432.1;XP_008322857.1;XP_008323…	K04145+K04355+K05212+K04630+K04145+K00501+K15494+K13765+K09048+K04630+K04632+K04374+K04630+K15840+K04735+K04630+K04630+K04605+K04630+K04630+K08155+K09047+K01593+K15839+K09048+K05208+K01593+K11828+K15839+K15839+K05198+K04345+K08045+K05870+K04345+K04345+K05209+K04374+K13765+K11716+K09047+K04144+K09048+K04345+K02090+K09048+K05212+K09048+K15839+K05208+K08155+K08155+K00501+K05208+K05208+K05211+K05208+…
Metabolism	Carbohydrate metabolism	Glycolysis / Gluconeogenesis	97	ko00010	NP_001306747.1;NP_001306751.1;NP_001315165.1;NP_001315180.1;XP_008305728.2;XP_008305887.1;XP_008306067.1;XP_008306736.1;XP_008306737.1;XP_008307679.1;XP_008308587.2;XP_008308658.1;XP_008308804.1;XP_008308805.1;XP_008309010.2;XP_008309085.1;XP_008309175.1;XP_008309434.1;XP_008309834.1;XP_008309853.1;XP_008310531.1;XP_008310550.1;XP_008310671.1;XP_008310800.1;XP_008310807.1;XP_008312218.1;XP_008312…	K00161+K00850+K00873+K12407+K01596+K00850+K00161+K00128+K00128+K01623+K00873+K00129+K00844+K00844+K00121+K01810+K08074+K01810+K00382+K08074+K00016+K00016+K00873+K00016+K01837+K01084+K01084+K01084+K01623+K03103+K00016+K01895+K00850+K01895+K01689+K01689+K00162+K01596+K03103+K00134+K01689+K01803+K10705+K00128+K01834+K01689+K03841+K00121+K00121+K01895+K01623+K14085+K00128+K01689+K00927+K01623+K01835+…
Organismal Systems	Endocrine system	PPAR signaling pathway	97	ko03320	NP_001287935.1;NP_001315179.1;XP_008305728.2;XP_008307012.1;XP_008307314.1;XP_008307644.1;XP_008307784.1;XP_008308688.1;XP_008309360.1;XP_008310169.1;XP_008310383.1;XP_008310448.1;XP_008310684.1;XP_008311075.1;XP_008311773.1;XP_008312348.1;XP_008312437.1;XP_008312767.1;XP_008312877.1;XP_008313829.1;XP_008314094.1;XP_008314704.1;XP_008315084.1;XP_008315101.1;XP_008315110.2;XP_008315288.1;XP_008316…	K08770+K08765+K01596+K01897+K06272+K08757+K08756+K08746+K10214+K08765+K10226+K07294+K08746+K00488+K08756+K01897+K06276+K00507+K08765+K06259+K07294+K07513+K17284+K08751+K01897+K00232+K04504+K08770+K08771+K01596+K08761+K08751+K08755+K08770+K08753+K00029+K08758+K01641+K08524+K00864+K08770+K08762+K08749+K17284+K08755+K08755+K01897+K00029+K07514+K00864+K08745+K08765+K08525+K08755+K08758+K08752+K08752+…
Environmental Information Processing	Signaling molecules and interaction	Viral protein interaction with cytokine and cytokine receptor	97	ko04061	NP_001281156.1;XP_008306401.1;XP_008306526.1;XP_008306570.1;XP_008306575.1;XP_008307871.1;XP_008308320.1;XP_008308605.1;XP_008309290.1;XP_008309514.1;XP_008309875.1;XP_008311022.1;XP_008311712.1;XP_008311894.2;XP_008315676.1;XP_008315941.2;XP_008317705.2;XP_008317951.1;XP_008318394.2;XP_008318399.2;XP_008320172.1;XP_008320951.1;XP_008320978.1;XP_008320995.1;XP_008321328.1;XP_008321835.1;XP_008322…	K05512+K04184+K14625+K04721+K04186+K05134+K05141+K04721+K22633+K05141+K12964+K21097+K05060+K04181+K10031+K04182+K05453+K21092+K05443+K22667+K10031+K05138+K03158+K03159+K05055+K10030+K04179+K04188+K03156+K05141+K04722+K10033+K10030+K05135+K05152+K04304+K04189+K05477+K03156+K05405+K05152+K05070+K16062+K21096+K14625+K04189+K13072+K12671+K05512+K13072+K21083+K04193+K04184+K04186+K04188+K04181+K05174+…
Metabolism	Lipid metabolism	Glycerolipid metabolism	96	ko00561	XP_008305328.1;XP_008306492.1;XP_008306736.1;XP_008306737.1;XP_008307437.1;XP_008308429.1;XP_008309625.1;XP_008309717.1;XP_008309718.1;XP_008309947.1;XP_008310056.1;XP_008310387.1;XP_008311474.1;XP_008312041.1;XP_008312394.1;XP_008314032.1;XP_008315821.1;XP_008315893.1;XP_008316954.1;XP_008317831.1;XP_008318318.1;XP_008318386.1;XP_008318397.1;XP_008320056.1;XP_008320261.1;XP_008320702.1;XP_008321…	K01080+K15728+K00128+K00128+K00901+K13513+K00011+K16816+K16816+K01080+K09881+K16816+K15728+K00629+K00901+K00011+K00011+K00901+K01054+K11529+K00901+K00863+K00863+K13523+K19007+K14074+K11155+K00128+K00901+K00864+K13509+K01080+K01189+K18693+K00901+K14456+K14457+K13523+K00864+K01080+K14085+K00901+K00128+K11155+K14457+K11160+K11160+K00149+K00002+K01080+K22284+K01059+K13506+K22284+K13506+K18693+K00629+…
Genetic Information Processing	Translation	Ribosome biogenesis in eukaryotes	96	ko03008	XP_008305351.1;XP_008305611.1;XP_008306545.1;XP_008307058.1;XP_008307952.1;XP_008308057.1;XP_008308093.2;XP_008308233.1;XP_008308448.1;XP_008308726.1;XP_008308744.1;XP_008309244.1;XP_008309268.1;XP_008309637.1;XP_008310123.1;XP_008313177.1;XP_008313214.1;XP_008313337.1;XP_008313343.1;XP_008315347.1;XP_008315777.1;XP_008316460.1;XP_008316534.1;XP_008318461.1;XP_008318504.1;XP_008318633.1;XP_008318…	K14566+K03538+K03685+K14574+K07562+K14574+K11883+K14559+K03097+K03538+K14575+K03097+K14285+K14548+K14573+K14550+K03539+K11131+K12845+K14546+K14557+K03538+K11130+K03538+K14538+K14564+K14538+K14566+K14571+K03538+K14539+K14525+K14523+K03115+K03097+K01164+K14527+K11108+K14558+K14554+K14574+K11128+K14575+K07936+K14285+K14556+K14566+K14552+K14555+K14545+K14566+K14570+K14574+K11129+K13288+K14567+K14560+…
Human Diseases	Immune diseases	Systemic lupus erythematosus	96	ko05322	NP_001281129.1;NP_001281134.1;XP_008305664.1;XP_008307138.2;XP_008307334.1;XP_008308955.1;XP_008308956.1;XP_008308957.1;XP_008308965.1;XP_008308966.2;XP_008308968.1;XP_008311488.1;XP_008311571.1;XP_008311572.1;XP_008311573.1;XP_008311574.1;XP_008312429.1;XP_008312935.1;XP_008313557.1;XP_008313560.1;XP_008313568.1;XP_008313571.1;XP_008315469.1;XP_008315472.1;XP_008315527.2;XP_008317183.1;XP_008318…	K06752+K06752+K03999+K05699+K11251+K11254+K11251+K11253+K11254+K11251+K11252+K05699+K11252+K11251+K11254+K11252+K11253+K11253+K11253+K11252+K04687+K11254+K03990+K03990+K03990+K11251+K11251+K05443+K11086+K11253+K06752+K06752+K03156+K06752+K03995+K03996+K11088+K06470+K06752+K04000+K04000+K11253+K11252+K11090+K05209+K11087+K03156+K11253+K11251+K11251+K11252+K11253+K11252+K11251+K11254+K11251+K11251+…
Cellular Processes	Cell growth and death	Meiosis - yeast	94	ko04113	XP_008307463.1;XP_008307967.1;XP_008308624.1;XP_008309127.2;XP_008309878.1;XP_008310193.1;XP_008310229.1;XP_008311217.2;XP_008311360.1;XP_008311692.1;XP_008312515.1;XP_008312975.1;XP_008313685.1;XP_008313827.1;XP_008315093.1;XP_008315444.1;XP_008315662.1;XP_008315776.1;XP_008315979.1;XP_008316384.2;XP_008316704.1;XP_008316818.1;XP_008317905.1;XP_008317906.1;XP_008318160.1;XP_008319321.1;XP_008319…	K11584+K03456+K06671+K06671+K06636+K07827+K04630+K11584+K11584+K06269+K03351+K10872+K11584+K04630+K11584+K02213+K06669+K11584+K03358+K06636+K04630+K07203+K04630+K04630+K04630+K04630+K02540+K11584+K03351+K03351+K02537+K02606+K03357+K02830+K03359+K03351+K02210+K06671+K04345+K04382+K03351+K06671+K03353+K04345+K06269+K04345+K07827+K03350+K03349+K04382+K02216+K03363+K02212+K04345+K06639+K06662+K06269+…
Human Diseases	Infectious diseases	Legionellosis	93	ko05134	NP_001281130.1;NP_001284510.1;NP_001284514.1;XP_008305308.1;XP_008305508.1;XP_008306413.1;XP_008306754.1;XP_008307665.1;XP_008307673.1;XP_008310049.1;XP_008311501.1;XP_008311551.1;XP_008312125.1;XP_008312304.1;XP_008312780.1;XP_008312834.1;XP_008313764.1;XP_008314207.1;XP_008314565.1;XP_008314695.1;XP_008314764.1;XP_008314808.1;XP_008315469.1;XP_008315472.1;XP_008315527.2;XP_008316985.1;XP_008317…	K04729+K04519+K04734+K08517+K03283+K03231+K04734+K07874+K03283+K15485+K14416+K10168+K04397+K07937+K07953+K06461+K02084+K03283+K07874+K14416+K14416+K02187+K03990+K03990+K03990+K04399+K04011+K07874+K04735+K03231+K07953+K15464+K08738+K03283+K10030+K10159+K03156+K12799+K04397+K04519+K15464+K10030+K03233+K05425+K02187+K08738+K04077+K07953+K07937+K09414+K03231+K03231+K03231+K03231+K08738+K03156+K05405+…
Cellular Processes	Transport and catabolism	Autophagy - yeast	91	ko04138	XP_008305564.1;XP_008305688.1;XP_008306452.1;XP_008306739.1;XP_008307240.1;XP_008307424.1;XP_008307870.1;XP_008308287.1;XP_008308456.1;XP_008310193.1;XP_008310964.1;XP_008311060.1;XP_008311441.1;XP_008311788.1;XP_008312022.1;XP_008312086.1;XP_008312215.1;XP_008312651.1;XP_008313292.1;XP_008313330.1;XP_008313375.1;XP_008314334.1;XP_008315566.1;XP_008316444.1;XP_008316818.1;XP_008317833.1;XP_008318…	K08342+K18083+K20184+K08269+K15296+K17890+K17907+K20177+K08341+K07827+K00654+K20181+K15296+K08493+K08334+K08493+K20183+K06027+K08266+K08269+K17908+K20179+K08342+K17606+K07203+K20195+K07897+K07897+K20195+K17260+K07756+K17260+K16196+K08341+K08336+K08333+K08339+K18584+K08343+K20180+K00654+K04345+K04382+K17606+K04345+K18584+K04345+K07827+K06027+K12479+K04382+K20179+K08342+K17607+K17607+K04345+K17907+…
Organismal Systems	Immune system	RIG-I-like receptor signaling pathway	91	ko04622	NP_001284514.1;XP_008306379.2;XP_008306754.1;XP_008306830.1;XP_008306835.1;XP_008307653.1;XP_008308078.1;XP_008308248.1;XP_008308373.1;XP_008310565.2;XP_008310585.1;XP_008310661.1;XP_008310945.1;XP_008312229.1;XP_008312881.1;XP_008313259.1;XP_008313509.1;XP_008313577.1;XP_008314063.1;XP_008314165.1;XP_008314759.1;XP_008314855.1;XP_008316115.1;XP_008316328.1;XP_008316347.1;XP_008316398.1;XP_008316…	K04734+K07210+K04734+K12653+K12653+K10652+K02373+K03171+K03175+K09447+K04441+K10652+K04427+K05442+K05411+K03174+K05410+K04467+K12655+K04441+K10652+K09578+K12655+K08601+K08601+K04441+K12656+K07210+K10652+K04441+K04735+K12655+K00863+K00863+K04441+K08601+K04440+K08336+K10030+K08339+K03156+K11594+K10652+K03173+K03173+K10030+K05425+K11594+K12650+K12647+K12649+K03156+K04427+K05406+K04398+K04398+K02861+…
Organismal Systems	Sensory system	Taste transduction	91	ko04742	XP_008306190.1;XP_008308372.1;XP_008308665.1;XP_008310327.1;XP_008311615.1;XP_008314263.1;XP_008314507.1;XP_008315597.1;XP_008316209.1;XP_008316228.2;XP_008316229.1;XP_008316230.3;XP_008316318.1;XP_008316374.1;XP_008317396.1;XP_008319060.1;XP_008320534.1;XP_008321723.1;XP_008322859.1;XP_008322888.1;XP_008323061.1;XP_008323238.1;XP_008323406.1;XP_008324980.1;XP_008325262.1;XP_008325499.1;XP_008325…	K04916+K04980+K04957+K04603+K04957+K04131+K04270+K19738+K04624+K04624+K04624+K04624+K08044+K08046+K04607+K04607+K04271+K04916+K01509+K04153+K04834+K04271+K05175+K04271+K05217+K04345+K05175+K05175+K05175+K04957+K04345+K04153+K04819+K04345+K04819+K04547+K07825+K04819+K04957+K04615+K05175+K05175+K05175+K04819+K04271+K04345+K05216+K04153+K04828+K05175+K05217+K04819+K04957+K04131+K04270+K04270+K08046+…
Cellular Processes	Transport and catabolism	Mitophagy - animal	89	ko04137	XP_008307870.1;XP_008308448.1;XP_008308456.1;XP_008308716.3;XP_008308996.1;XP_008309103.1;XP_008309244.1;XP_008309425.1;XP_008309548.2;XP_008310049.1;XP_008310193.1;XP_008310556.1;XP_008312022.1;XP_008312625.1;XP_008313509.1;XP_008314109.1;XP_008314357.1;XP_008314735.1;XP_008315037.1;XP_008316101.1;XP_008316517.1;XP_008316608.1;XP_008316762.2;XP_008317120.1;XP_008317256.1;XP_008317337.1;XP_008317…	K17907+K03097+K08341+K11839+K07830+K09408+K03097+K20168+K17985+K15485+K07827+K02833+K08334+K17987+K05410+K21343+K08860+K04374+K07870+K09105+K04570+K17454+K20168+K21347+K05704+K05688+K04735+K07897+K15590+K07897+K04684+K09105+K17987+K05704+K08341+K04451+K04440+K15464+K03115+K03097+K08339+K17985+K15464+K14381+K17986+K07831+K19945+K07870+K07827+K21356+K04374+K07830+K17771+K17907+K11851+K15465+K15637+…
Human Diseases	Substance dependence	Nicotine addiction	87	ko05033	XP_008306565.1;XP_008307271.1;XP_008308165.1;XP_008308326.1;XP_008308396.1;XP_008310207.1;XP_008310265.1;XP_008311730.1;XP_008312466.1;XP_008316463.1;XP_008319304.1;XP_008320428.1;XP_008320912.1;XP_008321339.2;XP_008321371.1;XP_008322857.1;XP_008323406.1;XP_008323410.1;XP_008324826.1;XP_008325380.1;XP_008325504.1;XP_008325505.1;XP_008325510.2;XP_008325545.1;XP_008325610.1;XP_008325850.1;XP_008328…	K05190+K05190+K05185+K12302+K05212+K12302+K12302+K15015+K12302+K04806+K15015+K05189+K05186+K04809+K04813+K05208+K05175+K05186+K05198+K04808+K05175+K05175+K05175+K05199+K05181+K05197+K12302+K05209+K05185+K05185+K12302+K05192+K05175+K05186+K05175+K05175+K05181+K05200+K05190+K05212+K05208+K04809+K05175+K05190+K05208+K05208+K04849+K05211+K05208+K05200+K05211+K05198+K04809+K05184+K05213+K05186+K05189+…
Human Diseases	Endocrine and metabolic diseases	Type II diabetes mellitus	86	ko04930	NP_001315165.1;NP_001315170.1;NP_001315180.1;XP_008305418.1;XP_008307582.1;XP_008308502.1;XP_008308587.2;XP_008308804.1;XP_008308805.1;XP_008310504.1;XP_008310569.2;XP_008310671.1;XP_008312157.1;XP_008312509.1;XP_008315047.1;XP_008316595.1;XP_008316818.1;XP_008317024.1;XP_008318190.1;XP_008318557.1;XP_008318586.1;XP_008319988.1;XP_008320183.1;XP_008322259.2;XP_008322918.1;XP_008323545.1;XP_008323…	K00873+K02649+K12407+K07595+K00922+K07593+K00873+K00844+K00844+K05004+K05032+K00873+K18050+K04696+K04694+K18952+K07203+K00922+K06068+K06068+K07187+K07191+K04440+K03156+K07187+K07187+K02649+K07187+K04696+K04371+K04527+K03156+K02649+K16172+K00844+K04526+K02649+K02649+K00922+K04527+K00844+K07209+K04371+K05032+K02649+K06068+K04851+K00844+K07595+K04849+K02649+K00922+K07594+K05004+K04440+K00844+K00844+…
Human Diseases	Drug resistance	Platinum drug resistance	85	ko01524	NP_001315170.1;XP_008306749.1;XP_008307582.1;XP_008308078.1;XP_008308563.1;XP_008311542.1;XP_008312019.1;XP_008312168.1;XP_008312437.1;XP_008312487.1;XP_008313347.1;XP_008313472.1;XP_008313764.1;XP_008314102.1;XP_008314221.1;XP_008314222.1;XP_008314808.1;XP_008315436.1;XP_008315737.1;XP_008315832.1;XP_008315954.1;XP_008316517.1;XP_008316985.1;XP_008317024.1;XP_008318124.1;XP_008319579.1;XP_008319…	K02649+K04456+K00922+K02373+K14686+K04426+K10605+K08735+K06276+K03164+K08731+K06643+K02084+K06625+K00799+K00799+K02187+K04456+K10847+K02158+K00799+K04570+K04399+K00922+K06625+K03509+K04456+K04451+K00799+K08737+K04390+K00799+K08738+K04456+K17686+K02649+K14686+K04389+K17686+K04725+K02187+K08738+K10849+K04371+K08738+K00799+K02649+K04456+K16060+K02649+K02649+K00922+K02161+K04398+K04398+K00799+K04371+…
Metabolism	Carbohydrate metabolism	Amino sugar and nucleotide sugar metabolism	83	ko00520	NP_001315180.1;XP_008305310.1;XP_008305470.1;XP_008306970.1;XP_008308804.1;XP_008308805.1;XP_008309085.1;XP_008309434.1;XP_008309557.1;XP_008309845.1;XP_008312428.1;XP_008312603.1;XP_008313618.2;XP_008314199.1;XP_008315127.1;XP_008315443.1;XP_008315739.1;XP_008315740.1;XP_008315746.1;XP_008316785.1;XP_008317422.1;XP_008317423.1;XP_008318416.1;XP_008318505.1;XP_008319014.1;XP_008319029.1;XP_008319…	K12407+K01639+K00972+K16190+K00844+K00844+K01810+K01810+K00326+K01809+K01443+K00849+K00326+K13648+K00012+K00963+K05304+K05304+K12409+K01787+K01183+K01183+K21749+K13648+K01784+K01183+K00966+K17497+K01183+K00326+K00972+K00965+K00820+K02564+K02564+K08678+K00966+K16190+K02377+K17497+K00884+K00976+K00326+K01835+K00844+K01810+K01835+K17497+K00844+K00820+K02377+K01835+K01183+K01835+K00844+K01183+K01835+…
Metabolism	Global and overview maps	Fatty acid metabolism	82	ko01212	NP_001315169.1;NP_001315179.1;XP_008306268.1;XP_008306373.1;XP_008306378.1;XP_008306477.1;XP_008307012.1;XP_008308155.1;XP_008308380.1;XP_008309709.1;XP_008310169.1;XP_008310383.1;XP_008310670.1;XP_008311082.1;XP_008311341.1;XP_008311596.1;XP_008311617.1;XP_008312348.1;XP_008312605.1;XP_008312707.1;XP_008312767.1;XP_008312797.1;XP_008312877.1;XP_008313788.1;XP_008314704.1;XP_008315110.2;XP_008315…	K11262+K08765+K18660+K00665+K00665+K10703+K01897+K18660+K10251+K10251+K08765+K10226+K07515+K10249+K00626+K10251+K07509+K01897+K00665+K22540+K00507+K09478+K08765+K00645+K07513+K01897+K00232+K10258+K00022+K22540+K10251+K09479+K10203+K10203+K07511+K10244+K07512+K10249+K00248+K10203+K01897+K10703+K07514+K00665+K10249+K08765+K01074+K01074+K09458+K00626+K15013+K10251+K01897+K10247+K00249+K10250+K10247+…
Human Diseases	Infectious diseases	Vibrio cholerae infection	82	ko05110	XP_008305775.1;XP_008308370.1;XP_008309396.1;XP_008309629.1;XP_008310048.1;XP_008310690.2;XP_008311579.1;XP_008311625.1;XP_008312304.1;XP_008312360.1;XP_008312730.1;XP_008312841.1;XP_008313121.1;XP_008313652.1;XP_008313772.1;XP_008314460.1;XP_008314531.1;XP_008314854.1;XP_008315545.1;XP_008316159.2;XP_008316308.2;XP_008317184.1;XP_008318530.1;XP_008319296.1;XP_008320785.3;XP_008321237.1;XP_008321…	K09582+K04926+K05031+K05859+K02150+K05701+K08049+K02149+K07937+K02154+K05701+K02155+K10949+K02151+K02150+K02153+K04632+K05692+K02677+K02148+K03662+K03662+K10956+K03662+K02147+K09481+K02148+K08043+K06098+K02147+K02152+K02154+K02154+K04345+K02153+K04345+K07937+K04345+K10949+K08049+K02145+K02154+K02155+K05692+K10949+K02148+K02145+K04345+K03661+K07937+K02144+K06098+K10951+K10950+K02154+K05692+K08049+…
Organismal Systems	Immune system	Antigen processing and presentation	81	ko04612	NP_001281124.1;NP_001281129.1;NP_001281134.1;XP_008305368.1;XP_008305504.1;XP_008305508.1;XP_008306042.1;XP_008306953.1;XP_008307673.1;XP_008308846.1;XP_008309174.1;XP_008311144.1;XP_008311248.2;XP_008311363.1;XP_008311364.1;XP_008311587.1;XP_008312624.1;XP_008313461.1;XP_008313568.1;XP_008314203.2;XP_008314207.1;XP_008314524.1;XP_008316693.1;XP_008319234.1;XP_008320998.1;XP_008321301.1;XP_008321…	K08059+K06752+K06752+K01365+K08062+K03283+K06697+K08058+K03283+K06697+K01363+K01363+K04079+K04079+K04079+K01369+K06698+K08065+K04687+K08055+K03283+K08056+K08064+K06459+K08058+K06752+K06752+K03283+K01368+K03156+K06752+K06752+K06505+K06698+K05870+K08057+K08060+K08056+K05654+K01368+K03156+K01365+K08059+K03283+K03283+K09489+K08063+K08057+K03283+K03283+K01365+K06752+K08058+K03283+K08063+K03283+K08057+…
Organismal Systems	Immune system	Fc epsilon RI signaling pathway	81	ko04664	NP_001315170.1;XP_008305948.1;XP_008306749.1;XP_008307024.1;XP_008307582.1;XP_008308183.2;XP_008309629.1;XP_008310193.1;XP_008310556.1;XP_008310585.1;XP_008310872.1;XP_008311333.1;XP_008312437.1;XP_008313152.1;XP_008313345.1;XP_008313433.1;XP_008314165.1;XP_008314770.1;XP_008314857.1;XP_008315436.1;XP_008315545.1;XP_008316398.1;XP_008316820.1;XP_008317024.1;XP_008318490.1;XP_008319782.1;XP_008320…	K02649+K05730+K04456+K08091+K00922+K05703+K05859+K07827+K02833+K04441+K05703+K03099+K06276+K04433+K04392+K04430+K04441+K07860+K05730+K04456+K02677+K04441+K04441+K00922+K04441+K04456+K00461+K04440+K04432+K04456+K03156+K05855+K02649+K07370+K07983+K04433+K07827+K16342+K04364+K04371+K04364+K03156+K02649+K04456+K16342+K08091+K02649+K02649+K00922+K04371+K02649+K05730+K01116+K03084+K04369+K02649+K00922+…
Metabolism	Glycan biosynthesis and metabolism	Other types of O-glycan biosynthesis	80	ko00514	XP_008305319.1;XP_008305686.1;XP_008306079.1;XP_008306346.1;XP_008307071.1;XP_008307080.1;XP_008308105.1;XP_008309556.1;XP_008310037.1;XP_008311588.1;XP_008312233.1;XP_008312365.1;XP_008313464.1;XP_008313987.1;XP_008314758.1;XP_008314826.1;XP_008315769.1;XP_008316007.1;XP_008316376.1;XP_008316452.1;XP_008316634.1;XP_008317075.1;XP_008317578.1;XP_008318223.1;XP_008318224.1;XP_008318560.1;XP_008318…	K00728+K07967+K00710+K00710+K07968+K00710+K00710+K13667+K00710+K09667+K00710+K05948+K09667+K13676+K05948+K05948+K11703+K00710+K00710+K07968+K03691+K00731+K13675+K00731+K00731+K18134+K13676+K00710+K07968+K13646+K00710+K13667+K09653+K07966+K09667+K00779+K00710+K00710+K03691+K03691+K05948+K00710+K00731+K00710+K03691+K13675+K00710+K00781+K13675+K07967+K13646+K00728+K00710+K11703+K00710+K09667+K00728+…
Environmental Information Processing	Signal transduction	Hedgehog signaling pathway	80	ko04340	NP_001315171.1;XP_008306109.1;XP_008306202.1;XP_008306400.1;XP_008306592.1;XP_008307220.1;XP_008307825.1;XP_008308043.1;XP_008308727.1;XP_008309492.1;XP_008309773.1;XP_008310733.1;XP_008312327.1;XP_008312525.1;XP_008313811.1;XP_008313951.2;XP_008315546.1;XP_008315953.1;XP_008317066.1;XP_008318133.1;XP_008318651.1;XP_008318856.1;XP_008320200.1;XP_008322480.1;XP_008322788.1;XP_008323120.1;XP_008323…	K06225+K03347+K20020+K06230+K11988+K20033+K04439+K03869+K04503+K10151+K04503+K06233+K06233+K10604+K10151+K06226+K04678+K03869+K11990+K10151+K19605+K16797+K06229+K03869+K11989+K06233+K00910+K06232+K10394+K04345+K10394+K08957+K03083+K04345+K10523+K10151+K04345+K04678+K08960+K03869+K08959+K04439+K04439+K02161+K04345+K06225+K06233+K06232+K18806+K20033+K20020+K06225+K06232+K08959+K08960+K16798+K08439+…
Organismal Systems	Digestive system	Mineral absorption	79	ko04978	NP_001281141.1;NP_001281173.1;NP_001306745.1;XP_008305597.1;XP_008307338.1;XP_008307373.2;XP_008307420.1;XP_008308231.1;XP_008308563.1;XP_008309358.1;XP_008311253.1;XP_008313872.1;XP_008314192.2;XP_008314570.2;XP_008315314.1;XP_008316567.1;XP_008316613.1;XP_008316683.1;XP_008317217.1;XP_008317585.1;XP_008318450.1;XP_008319512.1;XP_008321046.1;XP_008322559.1;XP_008322963.1;XP_008323268.1;XP_008323…	K00522+K14736+K21398+K14738+K14688+K14613+K01540+K00522+K14686+K14739+K14688+K05850+K14078+K05849+K14683+K05850+K08539+K01539+K21398+K14704+K08539+K05849+K01539+K14158+K14613+K01540+K01539+K01540+K14686+K01540+K07213+K01539+K14685+K21418+K00510+K05334+K14735+K01540+K01539+K01539+K14613+K14683+K05850+K05850+K05850+K00522+K14704+K14704+K05850+K04975+K05334+K14710+K01540+K01539+K05849+K04981+K05011+…
Metabolism	Nucleotide metabolism	Pyrimidine metabolism	76	ko00240	XP_008305560.1;XP_008306409.1;XP_008307044.1;XP_008307899.1;XP_008308406.1;XP_008310404.1;XP_008310416.1;XP_008311221.1;XP_008311400.1;XP_008311758.1;XP_008311766.1;XP_008311861.1;XP_008311901.1;XP_008312335.1;XP_008312923.1;XP_008313109.1;XP_008313553.1;XP_008315359.1;XP_008315420.1;XP_008316062.1;XP_008316158.2;XP_008316162.1;XP_008316808.1;XP_008317453.1;XP_008317491.1;XP_008318269.1;XP_008318…	K00943+K18533+K10807+K10807+K01520+K01081+K01081+K01513+K01511+K11540+K00876+K19970+K10808+K01510+K01081+K00940+K00758+K00876+K01493+K00857+K00876+K00876+K01489+K01081+K00876+K03783+K01489+K03783+K01518+K03783+K01511+K01937+K01489+K00757+K01510+K01081+K01510+K01464+K01493+K00893+K00876+K00761+K01081+K00757+K12304+K01081+K00940+K00940+K01081+K10808+K10807+K13800+K00207+K03783+K01511+K01431+K12305+…
Organismal Systems	Excretory system	Vasopressin-regulated water reabsorption	76	ko04962	XP_008305484.1;XP_008305490.1;XP_008308164.1;XP_008308552.1;XP_008309263.1;XP_008311579.1;XP_008312034.1;XP_008312651.1;XP_008312691.1;XP_008312697.1;XP_008313663.1;XP_008314531.1;XP_008315225.3;XP_008315982.1;XP_008316374.1;XP_008318196.1;XP_008318684.1;XP_008318849.1;XP_008319860.2;XP_008320360.1;XP_008321511.1;XP_008321599.1;XP_008322097.1;XP_008322241.1;XP_008322432.1;XP_008322940.1;XP_008323…	K07905+K07905+K10416+K07904+K10413+K08049+K07889+K06027+K13502+K13502+K09048+K04632+K10428+K12462+K08046+K04228+K04228+K10424+K10417+K10428+K07887+K09047+K08043+K07904+K09048+K10415+K09876+K04345+K10426+K07888+K05870+K10415+K04345+K04345+K08049+K07889+K12462+K12462+K06027+K10415+K09047+K10416+K13504+K10418+K07905+K10415+K09048+K04345+K09866+K09048+K10418+K05242+K05242+K09048+K10418+K08049+K08049+…
Cellular Processes	Cell growth and death	Apoptosis - fly	75	ko04214	XP_008305565.1;XP_008306280.1;XP_008307618.1;XP_008308373.1;XP_008308690.1;XP_008310193.1;XP_008310945.1;XP_008311206.1;XP_008311542.1;XP_008311544.1;XP_008312125.1;XP_008313764.1;XP_008314167.1;XP_008314357.1;XP_008314470.1;XP_008314735.1;XP_008315037.1;XP_008315146.1;XP_008315854.1;XP_008320183.1;XP_008320682.1;XP_008320683.1;XP_008320725.1;XP_008322962.1;XP_008323892.1;XP_008324706.1;XP_008325…	K02561+K04361+K09848+K03175+K06640+K07827+K04427+K16686+K04426+K08791+K04397+K02084+K03262+K08860+K20015+K04374+K07870+K20015+K03386+K04440+K10586+K10586+K08738+K04397+K01527+K09428+K04725+K08738+K08791+K07870+K07827+K04371+K04374+K08738+K04412+K04727+K03386+K04427+K02561+K04398+K04398+K09428+K04361+K01527+K07611+K01527+K04371+K17065+K17065+K04404+K04440+K17065+K09428+K04431+K04440+K04440+K20216+…
Organismal Systems	Sensory system	Phototransduction	74	ko04744	XP_008305625.1;XP_008307061.1;XP_008307303.1;XP_008307304.1;XP_008307305.1;XP_008307331.1;XP_008308063.1;XP_008308110.1;XP_008308346.1;XP_008308441.1;XP_008308976.1;XP_008308977.1;XP_008310981.1;XP_008312554.1;XP_008312884.2;XP_008313142.1;XP_008313818.1;XP_008315300.1;XP_008316647.1;XP_008316705.1;XP_008317402.1;XP_008317615.1;XP_008317645.1;XP_008317802.1;XP_008317804.1;XP_008317992.1;XP_008317…	K02183+K02183+K08328+K08328+K08328+K02183+K00909+K02183+K08328+K02183+K08328+K08328+K02183+K13765+K02183+K13759+K08328+K13759+K04536+K04631+K08328+K04250+K04250+K04536+K02183+K04250+K04250+K08328+K02183+K13764+K02183+K13756+K04948+K08328+K02183+K02183+K02183+K08328+K02183+K00909+K13764+K13765+K13764+K04548+K02183+K08328+K00909+K00909+K13749+K02183+K13749+K02183+K12321+K12321+K04250+K02183+K19627+…
Organismal Systems	Endocrine system	Ovarian Steroidogenesis	74	ko04913	NP_001281112.1;NP_001281127.1;NP_001281133.1;NP_001281145.1;NP_001281149.1;XP_008305465.1;XP_008308498.1;XP_008309033.1;XP_008309050.1;XP_008310298.1;XP_008311579.1;XP_008312172.1;XP_008313729.1;XP_008314454.1;XP_008314531.1;XP_008316318.1;XP_008316374.1;XP_008316786.1;XP_008318306.1;XP_008318743.1;XP_008320125.1;XP_008320387.1;XP_008320758.1;XP_008321473.1;XP_008322097.1;XP_008325499.1;XP_008326…	K07434+K05459+K08521+K08522+K16931+K13373+K07434+K05087+K07408+K00498+K08049+K04248+K08521+K07418+K04632+K08044+K08046+K05459+K01068+K05498+K00461+K07410+K07410+K08042+K08043+K04345+K08045+K00070+K04345+K04345+K08049+K16342+K08042+K04527+K08042+K16342+K11987+K04526+K13373+K08041+K04345+K04527+K01068+K01068+K16931+K08047+K08049+K08049+K07418+K16931+K08041+K08049+K08521+K00512+K08043+K01068+K04632+…
Human Diseases	Immune diseases	Inflammatiory bowel disease (IBD)	74	ko05321	NP_001281129.1;NP_001281134.1;NP_001284510.1;NP_001348087.1;NP_001348099.1;XP_008305429.2;XP_008305524.1;XP_008307032.1;XP_008308080.2;XP_008308728.1;XP_008308858.1;XP_008310325.1;XP_008311127.1;XP_008311551.1;XP_008313568.1;XP_008314325.1;XP_008316429.1;XP_008317791.2;XP_008318394.2;XP_008321277.1;XP_008321301.1;XP_008321302.1;XP_008321967.1;XP_008322030.1;XP_008322101.1;XP_008322259.2;XP_008322…	K06752+K06752+K04519+K05133+K05132+K05064+K13377+K13375+K05494+K04500+K09035+K04500+K13377+K10168+K04687+K17895+K11225+K04735+K05443+K08532+K06752+K06752+K04446+K10159+K13376+K03156+K05075+K06752+K11220+K04519+K06752+K13376+K05425+K11220+K04692+K04446+K03156+K05405+K05070+K05406+K04519+K04500+K05425+K10168+K05071+K10165+K06752+K05494+K05174+K08532+K09035+K05063+K05174+K04448+K04500+K04448+K05482+…
Metabolism	Amino acid metabolism	Arginine and proline metabolism	73	ko00330	XP_008305637.1;XP_008306078.1;XP_008306736.1;XP_008306737.1;XP_008307091.1;XP_008307502.1;XP_008308463.1;XP_008308689.1;XP_008309704.1;XP_008310833.1;XP_008311803.1;XP_008312810.1;XP_008313201.1;XP_008313203.1;XP_008314126.1;XP_008314466.1;XP_008314469.1;XP_008314948.1;XP_008315686.1;XP_008315903.1;XP_008316068.1;XP_008316171.1;XP_008316901.1;XP_008318150.1;XP_008318688.1;XP_008318689.2;XP_008319…	K11182+K00657+K00128+K00128+K00933+K00472+K14455+K00613+K00933+K01611+K01476+K00819+K01476+K00472+K00933+K14454+K18123+K12259+K11142+K00286+K00286+K01581+K00797+K00286+K00933+K00933+K00294+K00472+K14454+K12657+K00934+K01581+K01581+K00657+K01581+K00128+K05604+K00286+K00286+K00286+K00286+K14085+K00128+K00934+K08660+K01581+K00933+K00472+K00657+K00657+K00802+K00149+K00542+K00286+K00273+K11142+K00149+…
Metabolism	Glycan biosynthesis and metabolism	N-Glycan biosynthesis	72	ko00510	XP_008305406.1;XP_008305686.1;XP_008307071.1;XP_008309988.1;XP_008310750.1;XP_008311368.1;XP_008311618.1;XP_008314120.1;XP_008314135.1;XP_008314562.1;XP_008314918.1;XP_008315708.1;XP_008316452.1;XP_008316512.1;XP_008316562.1;XP_008316674.1;XP_008318608.1;XP_008320952.1;XP_008321240.1;XP_008322257.1;XP_008322270.1;XP_008322304.1;XP_008322498.1;XP_008322706.1;XP_008323425.1;XP_008323715.1;XP_008324…	K12345+K07967+K07968+K13748+K01231+K00736+K00717+K03847+K03850+K07432+K01228+K12669+K07968+K00721+K13748+K12670+K05546+K01230+K03843+K00726+K07968+K07151+K01230+K09658+K00744+K03844+K07252+K00902+K01231+K07966+K05546+K07432+K00779+K01230+K09661+K03842+K00744+K07151+K07151+K03846+K00729+K01001+K03848+K03849+K03846+K03845+K12668+K07967+K01230+K00736+K13748+K09659+K07432+K01230+K09659+K00726+K01231+…
Organismal Systems	Digestive system	Carbohydrate digestion and absorption	72	ko04973	NP_001281147.1;NP_001315170.1;XP_008306648.1;XP_008306749.1;XP_008307420.1;XP_008307582.1;XP_008308502.1;XP_008308804.1;XP_008308805.1;XP_008310315.1;XP_008311458.1;XP_008312218.1;XP_008312623.1;XP_008312712.1;XP_008315048.1;XP_008315436.1;XP_008315940.2;XP_008316683.1;XP_008317024.1;XP_008317046.1;XP_008319782.1;XP_008321046.1;XP_008321285.1;XP_008322559.1;XP_008323268.1;XP_008323543.1;XP_008323…	K01176+K02649+K12047+K04456+K01540+K00922+K07593+K00844+K00844+K01229+K05858+K01084+K01084+K01084+K19662+K04456+K05858+K01539+K00922+K08143+K04456+K01539+K04456+K14158+K01540+K01539+K05858+K01540+K02649+K01540+K01539+K01229+K19662+K02649+K08171+K04456+K00844+K02649+K02649+K01540+K00922+K01539+K01539+K00844+K02649+K05858+K04851+K00844+K02649+K00922+K00844+K00844+K01540+K01539+K00922+K00922+K08171+…
Organismal Systems	Immune system	Toll and Imd signaling pathway	71	ko04624	NP_001281117.1;NP_001281118.1;NP_001281130.1;NP_001281143.1;NP_001284514.1;XP_008306717.1;XP_008306754.1;XP_008308078.1;XP_008308321.1;XP_008310204.1;XP_008310585.1;XP_008310686.1;XP_008310945.1;XP_008312012.1;XP_008312622.1;XP_008313195.1;XP_008313319.1;XP_008313970.1;XP_008314165.1;XP_008315212.2;XP_008316118.2;XP_008316398.1;XP_008316820.1;XP_008317765.1;XP_008318490.1;XP_008318526.1;XP_008319…	K01446+K01446+K04729+K04733+K04734+K01446+K04734+K02373+K01446+K10580+K04441+K13411+K04427+K06689+K06689+K10380+K10380+K10580+K04441+K10380+K04730+K04441+K04441+K10704+K04441+K10380+K09254+K06689+K04428+K04440+K04432+K10704+K06689+K10380+K10380+K01446+K16060+K04427+K20703+K04398+K04398+K10704+K10380+K06689+K07209+K20703+K10380+K04404+K04440+K04431+K04440+K04440+K04448+K10380+K10380+K06689+K10380+…
Organismal Systems	Sensory system	Phototransduction - fly	71	ko04745	XP_008305625.1;XP_008306288.1;XP_008307061.1;XP_008307253.1;XP_008307331.1;XP_008308110.1;XP_008308294.1;XP_008308441.1;XP_008309922.1;XP_008310981.1;XP_008311458.1;XP_008312884.2;XP_008313273.1;XP_008314854.1;XP_008315202.1;XP_008315545.1;XP_008315940.2;XP_008317804.1;XP_008318360.1;XP_008319539.1;XP_008321509.1;XP_008323383.1;XP_008323650.1;XP_008323789.1;XP_008324079.1;XP_008324423.1;XP_008324…	K02183+K08834+K02183+K04967+K02183+K02183+K13806+K02183+K04634+K02183+K05858+K02183+K13806+K05692+K04515+K02677+K05858+K02183+K04967+K02183+K02183+K04515+K05858+K00910+K02183+K02183+K13807+K04634+K02183+K02183+K05692+K04547+K04967+K02183+K04515+K04634+K02183+K02183+K04634+K05692+K05858+K04958+K04967+K13807+K04515+K04515+K02183+K02677+K02183+K04634+K02183+K04515+K13807+K05692+K05692+K02183+K05858+…
Metabolism	Metabolism of other amino acids	Glutathione metabolism	70	ko00480	XP_008305488.2;XP_008307044.1;XP_008307422.1;XP_008307899.1;XP_008309030.1;XP_008309135.1;XP_008309213.1;XP_008309650.1;XP_008309653.1;XP_008310413.1;XP_008311349.1;XP_008311901.1;XP_008311959.1;XP_008311970.1;XP_008312175.1;XP_008314221.1;XP_008314222.1;XP_008315686.1;XP_008315954.1;XP_008316171.1;XP_008316349.1;XP_008316372.1;XP_008316901.1;XP_008317005.1;XP_008317285.1;XP_008317506.2;XP_008317…	K05361+K10807+K00681+K10807+K11140+K00031+K00031+K11140+K11140+K21456+K07232+K10808+K20838+K20838+K07232+K00799+K00799+K11142+K00799+K01581+K21456+K00036+K00797+K00033+K20838+K00036+K00681+K00432+K00799+K11204+K00799+K13299+K01581+K01581+K00681+K01581+K00682+K18592+K18592+K00383+K00432+K00432+K10808+K00682+K01581+K00799+K00681+K00681+K10807+K00802+K05361+K00681+K05360+K11142+K00799+K11205+K01255+…
Metabolism	Lipid metabolism	Sphingolipid metabolism	70	ko00600	XP_008305328.1;XP_008305635.1;XP_008307014.1;XP_008309874.1;XP_008309947.1;XP_008310177.1;XP_008310964.1;XP_008311133.1;XP_008312619.1;XP_008313183.1;XP_008313808.1;XP_008314143.1;XP_008314878.1;XP_008314880.1;XP_008315088.1;XP_008315282.1;XP_008315980.1;XP_008316042.1;XP_008316370.1;XP_008317635.1;XP_008319085.1;XP_008319377.1;XP_008320344.1;XP_008320663.1;XP_008320767.1;XP_008321403.1;XP_008321…	K01080+K04712+K04717+K12352+K01080+K01134+K00654+K04716+K12354+K12349+K04716+K04715+K12309+K04714+K01441+K04718+K01202+K12348+K04715+K04710+K12351+K04710+K01634+K04714+K04712+K04718+K04710+K17108+K04714+K00654+K00720+K01080+K01189+K12309+K04710+K12354+K01080+K04718+K04710+K04710+K01186+K04710+K04711+K12309+K01441+K04708+K01080+K01019+K01080+K01201+K04710+K07553+K12357+K01201+K00654+K12352+K01201+…
Human Diseases	Cancers	Thyroid cancer	70	ko05216	NP_001288108.1;NP_001288109.1;XP_008305874.1;XP_008305957.1;XP_008306032.1;XP_008307029.2;XP_008308036.1;XP_008308530.1;XP_008308727.1;XP_008308889.1;XP_008309773.1;XP_008310193.1;XP_008310348.1;XP_008310556.1;XP_008314102.1;XP_008315385.1;XP_008316657.1;XP_008316980.1;XP_008318124.1;XP_008319389.1;XP_008319777.1;XP_008320010.1;XP_008320699.1;XP_008321113.1;XP_008321458.1;XP_008322574.1;XP_008322…	K04402+K04402+K04492+K02105+K04490+K04402+K09291+K04492+K04503+K04402+K04503+K07827+K10140+K02833+K06625+K04492+K04492+K04491+K06625+K04377+K09288+K04451+K05689+K09290+K02105+K04402+K04402+K04490+K08524+K09293+K09292+K07827+K04371+K08525+K09290+K02105+K04402+K09291+K04490+K04490+K04371+K03511+K04402+K08530+K04369+K04492+K04492+K03176+K09291+K04490+K04371+K03511+K08526+K09291+K04492+K04377+K10140+…
Metabolism	Xenobiotics biodegradation and metabolism	Drug metabolism - other enzymes	69	ko00983	XP_008305348.2;XP_008306672.1;XP_008307044.1;XP_008307899.1;XP_008308406.1;XP_008308960.1;XP_008310184.1;XP_008310760.1;XP_008311766.1;XP_008311901.1;XP_008313109.1;XP_008313553.1;XP_008313739.1;XP_008314221.1;XP_008314222.1;XP_008314536.1;XP_008315359.1;XP_008315954.1;XP_008316062.1;XP_008316158.2;XP_008316162.1;XP_008316808.1;XP_008316967.1;XP_008317491.1;XP_008318485.1;XP_008320262.1;XP_008320…	K01519+K01951+K10807+K10807+K01520+K03927+K00760+K03927+K00876+K10808+K00940+K00758+K00088+K00799+K00799+K00622+K00876+K00799+K00857+K00876+K00876+K01489+K00088+K00876+K01489+K00799+K00799+K01489+K00757+K01464+K00106+K00876+K00760+K00757+K00940+K00940+K00569+K10808+K00799+K01195+K10807+K13800+K00760+K00207+K00799+K01431+K00699+K00699+K00940+K00799+K00088+K00699+K00940+K00857+K00106+K00699+K00876+…
Human Diseases	Infectious diseases	Malaria	68	ko05144	NP_001281130.1;NP_001284510.1;XP_008305524.1;XP_008306009.1;XP_008307032.1;XP_008308664.1;XP_008308860.1;XP_008309405.1;XP_008310126.1;XP_008310280.1;XP_008311127.1;XP_008312484.2;XP_008313568.1;XP_008313829.1;XP_008314519.1;XP_008316078.1;XP_008316497.1;XP_008317107.1;XP_008317392.1;XP_008317808.1;XP_008318394.2;XP_008320058.1;XP_008321215.1;XP_008321835.1;XP_008322030.1;XP_008322101.1;XP_008322…	K04729+K04519+K13377+K04659+K13375+K06508+K16857+K05099+K05460+K06508+K13377+K05423+K04687+K06259+K06490+K05718+K10161+K04550+K04011+K05460+K05443+K04659+K04659+K10030+K10159+K13376+K03156+K04519+K13376+K10030+K16857+K06496+K03156+K05405+K04659+K04659+K05406+K04519+K06494+K06496+K04550+K04550+K05099+K03160+K04659+K06471+K04659+K04659+K04011+K05482+K05406+K04550+K04011+K16857+K05460+K04659+K10030+…
Metabolism	Amino acid metabolism	Cysteine and methionine metabolism	67	ko00270	XP_008306927.1;XP_008308357.1;XP_008308463.1;XP_008309278.1;XP_008309623.1;XP_008310413.1;XP_008310531.1;XP_008310550.1;XP_008310796.2;XP_008310800.1;XP_008310833.1;XP_008314074.1;XP_008314245.1;XP_008314466.1;XP_008314904.1;XP_008315440.1;XP_008315470.1;XP_008316349.1;XP_008316688.1;XP_008316901.1;XP_008318120.1;XP_008319412.1;XP_008319601.2;XP_008320093.1;XP_008320141.1;XP_008320272.1;XP_008320…	K03334+K08964+K14455+K00547+K00815+K21456+K00016+K00016+K17989+K00016+K01611+K01251+K00016+K14454+K00772+K00025+K08963+K21456+K01251+K00797+K01251+K01251+K00025+K14454+K00789+K11204+K17398+K00026+K01697+K00025+K09880+K00544+K00789+K00058+K01758+K00826+K01011+K01011+K09880+K00802+K11205+K00544+K00456+K17989+K00831+K00558+K00547+K17399+K17399+K17398+K17399+K08967+K01697+K00558+K00456+K14454+K00558+…
Organismal Systems	Development	Dorso-ventral axis formation	65	ko04320	XP_008305414.2;XP_008306053.1;XP_008306280.1;XP_008306791.1;XP_008308070.1;XP_008309606.1;XP_008310193.1;XP_008310906.1;XP_008311333.1;XP_008314188.2;XP_008316133.1;XP_008318292.1;XP_008318858.1;XP_008319098.1;XP_008322415.2;XP_008322458.1;XP_008323051.3;XP_008323646.1;XP_008324521.1;XP_008325965.1;XP_008327347.2;XP_008327981.1;XP_008328032.1;XP_008328276.1;XP_008328321.1;XP_008328995.1;XP_008329…	K20994+K02599+K04361+K02678+K02599+K02098+K07827+K02184+K03099+K03211+K03211+K02184+K02360+K03211+K02599+K02599+K02184+K02184+K02599+K02602+K20994+K07827+K02602+K04364+K04371+K04364+K02156+K02602+K02599+K04361+K04371+K02599+K02156+K02602+K02599+K02156+K02156+K20994+K02599+K02602+K04364+K03211+K02184+K02098+K02360+K02156+K04371+K02599+K02599+K02156+K02678+K04368+K02184+K04365+K03099+K02602+K02678+…
Organismal Systems	Digestive system	Fat digestion and absorption	65	ko04975	XP_008305328.1;XP_008307644.1;XP_008307844.1;XP_008308463.1;XP_008309947.1;XP_008311264.1;XP_008313829.1;XP_008314765.1;XP_008315101.1;XP_008315390.1;XP_008315757.1;XP_008316077.1;XP_008319859.1;XP_008320413.1;XP_008320500.1;XP_008320702.1;XP_008321829.1;XP_008322486.2;XP_008322487.1;XP_008323853.1;XP_008323985.1;XP_008324482.1;XP_008325035.1;XP_008325095.1;XP_008326826.1;XP_008326910.2;XP_008327…	K01080+K08757+K08760+K14455+K01080+K14462+K06259+K14462+K08751+K01047+K05641+K01047+K05684+K08751+K01047+K14074+K11155+K08760+K08760+K01047+K13509+K01080+K05641+K05641+K14456+K14457+K01080+K08760+K11155+K14457+K11160+K11160+K01080+K01047+K08750+K01047+K12298+K14461+K01047+K01047+K01080+K05641+K05641+K14461+K08760+K14463+K13885+K08760+K05641+K01080+K14462+K14462+K01047+K14461+K12298+K12298+K05641+…
Metabolism	Amino acid metabolism	Valine, leucine and isoleucine degradation	64	ko00280	XP_008305770.1;XP_008306268.1;XP_008306736.1;XP_008306737.1;XP_008306927.1;XP_008307242.1;XP_008307687.1;XP_008308155.1;XP_008308234.1;XP_008308637.1;XP_008309834.1;XP_008310670.1;XP_008311341.1;XP_008311398.1;XP_008311617.1;XP_008312797.1;XP_008314704.1;XP_008315704.1;XP_008316736.1;XP_008317239.1;XP_008320160.1;XP_008320324.1;XP_008320574.2;XP_008320692.1;XP_008320721.1;XP_008321607.1;XP_008322…	K01027+K18660+K00128+K00128+K03334+K00166+K11538+K18660+K05606+K01966+K00382+K07515+K00626+K00140+K07509+K09478+K07513+K00022+K01640+K08683+K07511+K01640+K00157+K01965+K00167+K00020+K00167+K00128+K01641+K05607+K00248+K05607+K07514+K05605+K00826+K00020+K14085+K13524+K00128+K00020+K00626+K00149+K01968+K00249+K01027+K01027+K07508+K01969+K01907+K00149+K09699+K01969+K00149+K00022+K00157+K05607+K01969+…
Metabolism	Lipid metabolism	Ether lipid metabolism	64	ko00565	XP_008305328.1;XP_008306662.1;XP_008307076.1;XP_008307930.1;XP_008308074.1;XP_008308596.1;XP_008309947.1;XP_008310538.1;XP_008310960.2;XP_008311009.1;XP_008311698.1;XP_008315390.1;XP_008315503.1;XP_008316077.1;XP_008318934.1;XP_008320104.1;XP_008320500.1;XP_008321239.1;XP_008321490.2;XP_008322205.1;XP_008323440.1;XP_008323853.1;XP_008324482.1;XP_008325488.1;XP_008325942.3;XP_008326544.2;XP_008327…	K01080+K01115+K16860+K16794+K22387+K13510+K01080+K18575+K00993+K01062+K14621+K01047+K16794+K01047+K13644+K16794+K01047+K16817+K13510+K16795+K16817+K01047+K01080+K16860+K08743+K00803+K01115+K01080+K18575+K16817+K16342+K13510+K16342+K01080+K01047+K01019+K16794+K01047+K01047+K01047+K01080+K16794+K13512+K16343+K01019+K16817+K16342+K22387+K16794+K01115+K01115+K01080+K01047+K04628+K16860+K01115+K01047+…
Genetic Information Processing	Folding, sorting and degradation	Proteasome	63	ko03050	XP_008305862.1;XP_008306042.1;XP_008307000.1;XP_008307136.1;XP_008307633.1;XP_008308099.1;XP_008308100.1;XP_008308187.1;XP_008308430.1;XP_008308846.1;XP_008309849.1;XP_008310185.1;XP_008310830.1;XP_008310982.1;XP_008311014.1;XP_008311949.1;XP_008311957.1;XP_008312188.1;XP_008312624.1;XP_008312653.1;XP_008312786.1;XP_008313568.1;XP_008314191.1;XP_008315716.1;XP_008316071.1;XP_008317162.1;XP_008318…	K11599+K06697+K03028+K06700+K02730+K03065+K02732+K03030+K03032+K06697+K02728+K03038+K03064+K03062+K02730+K03066+K03066+K06699+K06698+K03036+K02727+K04687+K03061+K03035+K02735+K06691+K02729+K03037+K06700+K03029+K02726+K03063+K02738+K02739+K02739+K02738+K06698+K03033+K03036+K03032+K02736+K02741+K02739+K02738+K02740+K02734+K03029+K02731+K02737+K02737+K02728+K02728+K03061+K03039+K02728+K02741+K06696+…
Genetic Information Processing	Replication and repair	Nucleotide excision repair	62	ko03420	XP_008305750.1;XP_008307125.1;XP_008307599.1;XP_008308460.1;XP_008308494.1;XP_008309347.1;XP_008310284.1;XP_008310348.1;XP_008310914.1;XP_008312425.1;XP_008312988.1;XP_008313026.1;XP_008314408.1;XP_008315122.1;XP_008315737.1;XP_008316032.1;XP_008316194.1;XP_008316969.1;XP_008318833.1;XP_008320774.1;XP_008320918.1;XP_008325527.1;XP_008326793.1;XP_008327987.1;XP_008328474.1;XP_008330026.1;XP_008331…	K10842+K10844+K07466+K02326+K10846+K02325+K03141+K10140+K10845+K10841+K10848+K10841+K10848+K10754+K10847+K03505+K10755+K10838+K10754+K10609+K10739+K10840+K10849+K02327+K03868+K03144+K10756+K07466+K03504+K02324+K03143+K03506+K04802+K10756+K02328+K02202+K10570+K10755+K10610+K10843+K10609+K10838+K10839+K10609+K10839+K02324+K10839+K10754+K10747+K10848+K02328+K03142+K10847+K10847+K10846+K10140+K10609+…
Human Diseases	Cancers	Bladder cancer	62	ko05219	XP_008306280.1;XP_008308152.1;XP_008308597.1;XP_008308727.1;XP_008308860.1;XP_008309773.1;XP_008309937.1;XP_008310193.1;XP_008310556.1;XP_008311098.1;XP_008313472.1;XP_008313553.1;XP_008314102.1;XP_008316390.1;XP_008316608.1;XP_008317256.1;XP_008317814.1;XP_008317815.1;XP_008317817.1;XP_008318010.1;XP_008318012.1;XP_008318124.1;XP_008318356.1;XP_008319367.1;XP_008319389.1;XP_008320010.1;XP_008320…	K04361+K09389+K01398+K04503+K16857+K04503+K08803+K07827+K02833+K05448+K06643+K00758+K06625+K01403+K17454+K05704+K09850+K09850+K09850+K09850+K09850+K06625+K02089+K05704+K04377+K04451+K05689+K09850+K06620+K10030+K05448+K05448+K10030+K08523+K07827+K04371+K16857+K06620+K08803+K04361+K08803+K08845+K08845+K08803+K08803+K04371+K06618+K04369+K04371+K04377+K05094+K08803+K04368+K16857+K05083+K06625+K04365+…
Metabolism	Glycan biosynthesis and metabolism	Various types of N-glycan biosynthesis	61	ko00513	XP_008305686.1;XP_008307071.1;XP_008309096.1;XP_008309988.1;XP_008310750.1;XP_008311368.1;XP_008311618.1;XP_008313061.1;XP_008313661.1;XP_008314120.1;XP_008314562.1;XP_008315708.1;XP_008316452.1;XP_008316562.1;XP_008316674.1;XP_008320952.1;XP_008321240.1;XP_008322257.1;XP_008322270.1;XP_008322304.1;XP_008322498.1;XP_008323715.1;XP_008324416.1;XP_008325042.1;XP_008325117.1;XP_008326370.1;XP_008328…	K07967+K07968+K09672+K13748+K01231+K00736+K00717+K14459+K09672+K03847+K07432+K12669+K07968+K13748+K12670+K01230+K03843+K00726+K07968+K07151+K01230+K03844+K01231+K07966+K07432+K01230+K03842+K07151+K07151+K03846+K03846+K00781+K03845+K12668+K07967+K00753+K01230+K00736+K13748+K00781+K07432+K01230+K12373+K00726+K01231+K01231+K01231+K07441+K00753+K09657+K09656+K01230+K12666+K12667+K01231+K03843+K01231+…
Genetic Information Processing	Replication and repair	Fanconi anemia pathway	61	ko03460	XP_008306901.1;XP_008307062.1;XP_008307599.1;XP_008308690.1;XP_008309535.1;XP_008309619.1;XP_008309671.1;XP_008310263.1;XP_008310687.1;XP_008310877.1;XP_008312019.1;XP_008312399.1;XP_008312988.1;XP_008313318.1;XP_008313348.1;XP_008314408.1;XP_008314781.1;XP_008315695.2;XP_008316086.1;XP_008316409.1;XP_008317030.1;XP_008317250.1;XP_008317797.1;XP_008318474.1;XP_008318799.1;XP_008319579.1;XP_008319…	K15362+K10896+K07466+K06640+K10898+K10898+K10888+K10893+K15363+K04482+K10605+K11137+K10848+K10858+K10993+K10848+K10897+K10484+K10870+K10892+K06054+K10895+K11511+K08991+K10905+K03509+K10606+K10739+K15078+K03515+K10889+K10849+K15365+K15360+K03165+K06054+K07466+K15361+K03165+K03510+K03511+K10990+K10894+K13960+K10891+K10891+K16618+K10882+K08734+K06054+K03511+K03510+K10848+K10890+K08775+K08775+K10901+…
Metabolism	Carbohydrate metabolism	Pyruvate metabolism	60	ko00620	NP_001306747.1;NP_001315165.1;NP_001315169.1;XP_008305728.2;XP_008306067.1;XP_008306736.1;XP_008306737.1;XP_008308587.2;XP_008308946.1;XP_008309678.1;XP_008309834.1;XP_008310531.1;XP_008310550.1;XP_008310671.1;XP_008310800.1;XP_008311341.1;XP_008314245.1;XP_008315440.1;XP_008316316.1;XP_008316981.1;XP_008316984.1;XP_008319291.2;XP_008319416.1;XP_008319601.2;XP_008320637.1;XP_008321861.1;XP_008321…	K00161+K00873+K11262+K01596+K00161+K00128+K00128+K00873+K01759+K00102+K00382+K00016+K00016+K00873+K00016+K00626+K00016+K00025+K01895+K01958+K01895+K00162+K01596+K00025+K01512+K00029+K00026+K00128+K00025+K01895+K00029+K00049+K01069+K01069+K14085+K01069+K01069+K00128+K00049+K00626+K00627+K00149+K01895+K01895+K01679+K01946+K00027+K00149+K01895+K01512+K00149+K01895+K01895+K01759+K01895+K00049+K00161+…
Environmental Information Processing	Membrane transport	ABC transporters	60	ko02010	XP_008305370.1;XP_008305585.1;XP_008309396.1;XP_008310569.2;XP_008310849.1;XP_008313254.1;XP_008313690.1;XP_008314619.2;XP_008314845.1;XP_008315757.1;XP_008319859.1;XP_008321292.1;XP_008323546.2;XP_008323701.1;XP_008323732.1;XP_008325035.1;XP_008325095.1;XP_008325571.1;XP_008326492.1;XP_008327541.1;XP_008329162.1;XP_008332587.1;XP_008333894.1;XP_008335613.1;XP_008335740.3;XP_008336073.2;XP_008336…	K05665+K05677+K05031+K05032+K05673+K05648+K05679+K05681+K05681+K05641+K05684+K05659+K05681+K05661+K05673+K05641+K05641+K05662+K05673+K05659+K05654+K05655+K05656+K05641+K05032+K05641+K05665+K05678+K05680+K05676+K05667+K05643+K05673+K05646+K05665+K05641+K05680+K05680+K05642+K05654+K05644+K05641+K05657+K05033+K05659+K05674+K05665+K05665+K05675+K05683+K05666+K05653+K05658+K05665+K05664+K05668+K05643+…
Organismal Systems	Excretory system	Aldosterone-regulated sodium reabsorption	60	ko04960	NP_001281127.1;NP_001315170.1;XP_008307420.1;XP_008307582.1;XP_008308391.1;XP_008310193.1;XP_008312437.1;XP_008314668.1;XP_008315048.1;XP_008315479.1;XP_008315545.1;XP_008316683.1;XP_008316786.1;XP_008317024.1;XP_008321046.1;XP_008321320.2;XP_008323268.1;XP_008323543.1;XP_008323933.1;XP_008323951.1;XP_008324290.1;XP_008324676.1;XP_008326821.1;XP_008326899.1;XP_008327963.2;XP_008327981.1;XP_008328…	K05459+K02649+K01540+K00922+K00071+K07827+K06276+K08555+K19662+K13358+K02677+K01539+K05459+K00922+K01539+K13302+K01540+K01539+K01540+K02649+K13305+K01540+K01539+K13358+K13358+K07827+K04371+K19662+K04527+K02649+K04995+K16172+K04526+K02649+K02649+K01540+K00922+K01539+K04527+K01539+K04371+K13302+K02649+K02649+K00922+K02677+K13302+K01540+K01539+K00922+K04371+K13302+K00922+K04995+K16172+K19663+K16172+…
Organismal Systems	Immune system	Cytosolic DNA-sensing pathway	59	ko04623	NP_001284510.1;NP_001284514.1;XP_008305492.1;XP_008306379.2;XP_008306754.1;XP_008307508.1;XP_008308047.1;XP_008309875.1;XP_008310565.2;XP_008312618.1;XP_008312740.1;XP_008312881.1;XP_008313509.1;XP_008313577.1;XP_008314722.1;XP_008314920.1;XP_008316298.1;XP_008316552.1;XP_008317791.2;XP_008320782.2;XP_008321202.1;XP_008321338.1;XP_008322261.1;XP_008323803.1;XP_008325638.1;XP_008325757.1;XP_008327…	K04519+K04734+K03013+K07210+K04734+K17834+K03018+K12964+K09447+K03026+K03018+K05411+K05410+K04467+K03025+K17834+K08847+K07210+K04735+K03027+K03023+K12968+K12799+K04519+K03013+K03020+K03019+K03022+K03014+K03016+K03009+K05405+K02861+K04519+K03026+K12671+K07209+K03020+K04467+K03007+K12648+K07211+K14721+K03024+K05482+K01370+K03021+K08847+K14721+K14721+K04467+K03023+K12968+K03024+K02580+K12968+K05414+…
Organismal Systems	Digestive system	Vitamin digestion and absorption	58	ko04977	XP_008305370.1;XP_008305443.1;XP_008306629.1;XP_008307373.2;XP_008307588.1;XP_008307644.1;XP_008307656.1;XP_008307844.1;XP_008308990.1;XP_008310066.1;XP_008310933.1;XP_008311264.1;XP_008311447.1;XP_008311698.1;XP_008314600.1;XP_008314765.1;XP_008317766.2;XP_008319445.1;XP_008320041.1;XP_008320994.1;XP_008322486.2;XP_008322487.1;XP_008322920.1;XP_008322963.1;XP_008323261.1;XP_008323263.1;XP_008329…	K05665+K14618+K14610+K14613+K14622+K08757+K14616+K08760+K14386+K14611+K14386+K14462+K14611+K14621+K00678+K14462+K14620+K14616+K14617+K14622+K08760+K08760+K14609+K14613+K14610+K00678+K08760+K14620+K01435+K14616+K14616+K14616+K14613+K14619+K14619+K14386+K05665+K14386+K08760+K14616+K14616+K13885+K05665+K08760+K14611+K14462+K14462+K14611+K14616+K14611+K14462+K05665+K05665+K14620+K05665+K14611+K14462+…
Human Diseases	Neurodegenerative diseases	Prion diseases	58	ko05020	NP_001284510.1;XP_008305664.1;XP_008306053.1;XP_008307728.1;XP_008308070.1;XP_008308183.2;XP_008310872.1;XP_008313424.1;XP_008315671.1;XP_008320307.1;XP_008322415.2;XP_008322458.1;XP_008322851.1;XP_008322853.1;XP_008323100.1;XP_008323803.1;XP_008323927.2;XP_008323948.1;XP_008324521.1;XP_008325483.1;XP_008325499.1;XP_008327002.1;XP_008327639.1;XP_008328321.1;XP_008330269.1;XP_008330560.1;XP_008331…	K04519+K03999+K02599+K06491+K02599+K05703+K05703+K09553+K04565+K09553+K02599+K02599+K03995+K03996+K06491+K04519+K04000+K04000+K02599+K09553+K04345+K04345+K04345+K04371+K05405+K09553+K02599+K04565+K03998+K03997+K04345+K04519+K03996+K03995+K04371+K02599+K03994+K02599+K05635+K02599+K04369+K09553+K06491+K04371+K02599+K02599+K03994+K04368+K04375+K09553+K02599+K06491+K02599+K02599+K09490+K03995+K02159+…
Human Diseases	Infectious diseases	Staphylococcus aureus infection	58	ko05150	NP_001281129.1;NP_001281134.1;NP_001315177.1;NP_001315178.1;XP_008307430.1;XP_008308021.1;XP_008311742.1;XP_008312834.1;XP_008314450.1;XP_008314519.1;XP_008315036.1;XP_008315469.1;XP_008315472.1;XP_008315527.2;XP_008315888.1;XP_008316050.1;XP_008316051.1;XP_008316052.1;XP_008316078.1;XP_008316447.1;XP_008316448.1;XP_008318281.1;XP_008318394.2;XP_008318458.1;XP_008321301.1;XP_008321302.1;XP_008322…	K06752+K06752+K04004+K01333+K03992+K04279+K01315+K06461+K01334+K06490+K03905+K03990+K03990+K03990+K07604+K07604+K07604+K07604+K05718+K07604+K07604+K07604+K05443+K07604+K06752+K06752+K06752+K07604+K06752+K12560+K07604+K07604+K07604+K06496+K03905+K01335+K07604+K01315+K06496+K03994+K06752+K03990+K07604+K04010+K07604+K06856+K03994+K03990+K03990+K07604+K03992+K10785+K06752+K07604+K03905+K06464+K10785+…
Metabolism	Amino acid metabolism	Tryptophan metabolism	57	ko00380	XP_008305637.1;XP_008305943.2;XP_008306736.1;XP_008306737.1;XP_008306927.1;XP_008309050.1;XP_008309834.1;XP_008309912.1;XP_008310281.1;XP_008310670.1;XP_008311341.1;XP_008315284.1;XP_008315704.1;XP_008316950.1;XP_008319546.1;XP_008320160.1;XP_008320381.2;XP_008320387.1;XP_008320574.2;XP_008320758.1;XP_008322067.1;XP_008322125.1;XP_008322991.1;XP_008323093.1;XP_008324797.1;XP_008326988.1;XP_008327…	K11182+K00453+K00128+K00128+K03334+K07408+K00382+K03781+K00502+K07515+K00626+K00669+K00022+K00463+K00452+K07511+K00486+K07410+K00157+K07410+K00128+K01593+K01556+K01593+K00453+K07514+K00543+K00669+K14085+K00669+K00128+K00626+K00149+K03781+K00149+K00658+K00149+K00825+K01432+K00022+K00157+K00463+K03781+K03392+K00658+K00463+K00816+K00502+K00502+K15791+K00252+K03781+K00816+K00274+K00543+K00252+K00128
Metabolism	Metabolism of cofactors and vitamins	Retinol metabolism	57	ko00830	XP_008305672.1;XP_008305673.1;XP_008305705.1;XP_008305837.1;XP_008306374.1;XP_008309010.2;XP_008309050.1;XP_008309137.1;XP_008311776.1;XP_008312378.1;XP_008312585.1;XP_008314600.1;XP_008314779.1;XP_008317930.1;XP_008318094.1;XP_008318634.1;XP_008319251.1;XP_008319927.1;XP_008320574.2;XP_008321829.1;XP_008322472.1;XP_008323263.1;XP_008323491.1;XP_008323573.1;XP_008324361.2;XP_008324786.1;XP_008324…	K11153+K11153+K00515+K11151+K11153+K00121+K07408+K11153+K11153+K07437+K09516+K00678+K11150+K11151+K11151+K11153+K11146+K12665+K00157+K11155+K12664+K00678+K11157+K00515+K12664+K00121+K00121+K11154+K09516+K09516+K11155+K11158+K15734+K00699+K00699+K11153+K07249+K17951+K00699+K00061+K11158+K00157+K00699+K00121+K11150+K11150+K00699+K00699+K00699+K11147+K00061+K11153+K00699+K11154+K00061+K00699+K00699
Metabolism	Carbohydrate metabolism	Glyoxylate and dicarboxylate metabolism	56	ko00630	XP_008305555.1;XP_008307441.1;XP_008308234.1;XP_008308637.1;XP_008309834.1;XP_008309912.1;XP_008310103.1;XP_008311341.1;XP_008313291.1;XP_008314469.1;XP_008315138.1;XP_008315440.1;XP_008316316.1;XP_008316949.1;XP_008316984.1;XP_008317293.1;XP_008317831.1;XP_008318876.1;XP_008319601.2;XP_008320692.1;XP_008321879.1;XP_008322734.1;XP_008323706.1;XP_008324616.2;XP_008325245.1;XP_008326387.2;XP_008326…	K00830+K19269+K05606+K01966+K00382+K03781+K02437+K00626+K19269+K18123+K01915+K00025+K01895+K00605+K01895+K01647+K11529+K00600+K00025+K01965+K00026+K01915+K00025+K01637+K01895+K00049+K11517+K01681+K00600+K00049+K00626+K00830+K01915+K01895+K01895+K03781+K00281+K02437+K01895+K01681+K01816+K01681+K01432+K01895+K03781+K00281+K01895+K01847+K01895+K01681+K01915+K00049+K03781+K00049+K00049+K11517
Metabolism	Metabolism of cofactors and vitamins	Nicotinate and nicotinamide metabolism	56	ko00760	XP_008306381.1;XP_008307623.1;XP_008308442.1;XP_008308741.1;XP_008308891.1;XP_008310223.1;XP_008310404.1;XP_008310416.1;XP_008311221.1;XP_008311861.1;XP_008312923.1;XP_008312930.1;XP_008314007.1;XP_008315524.1;XP_008316082.1;XP_008317453.1;XP_008317968.1;XP_008318269.1;XP_008318796.1;XP_008319451.1;XP_008320574.2;XP_008322020.1;XP_008322604.1;XP_008322726.1;XP_008325814.2;XP_008326043.1;XP_008328…	K01242+K11412+K11413+K00323+K01950+K11413+K01081+K01081+K01513+K19970+K01081+K00858+K03462+K11417+K00767+K01081+K11414+K03783+K03783+K03783+K00157+K01081+K00323+K00858+K11411+K01081+K01081+K01081+K11415+K00858+K10524+K03783+K10524+K03426+K06210+K03426+K01950+K00763+K10524+K03783+K00157+K06989+K06210+K03462+K10524+K11415+K01242+K01081+K03426+K01081+K06210+K00858+K06210+K01081+K01513+K11416
Environmental Information Processing	Signal transduction	MAPK signaling pathway - yeast	56	ko04011	XP_008306988.1;XP_008307166.1;XP_008307609.1;XP_008309527.1;XP_008309912.1;XP_008310585.1;XP_008311266.2;XP_008312437.1;XP_008312773.1;XP_008314165.1;XP_008315545.1;XP_008316398.1;XP_008316647.1;XP_008316782.1;XP_008316820.1;XP_008316973.1;XP_008317144.1;XP_008317415.1;XP_008317504.1;XP_008317802.1;XP_008318055.1;XP_008318490.1;XP_008318701.1;XP_008319114.1;XP_008319379.1;XP_008320988.1;XP_008321…	K06630+K04409+K15174+K09448+K03781+K04441+K04513+K06276+K15174+K04441+K02677+K04441+K04536+K04513+K04441+K04513+K04513+K04393+K00006+K04536+K04513+K04441+K04393+K04513+K00006+K04393+K00889+K00006+K00888+K15174+K04371+K15174+K15174+K02516+K03781+K00888+K04371+K00889+K03781+K02677+K04393+K04371+K10591+K10591+K09448+K09448+K04441+K04464+K09448+K09448+K03781+K00889+K00889+K06630+K00889+K00889
Human Diseases	Infectious diseases	African trypanosomiasis	56	ko05143	NP_001281130.1;NP_001284510.1;XP_008307644.1;XP_008309922.1;XP_008311458.1;XP_008313568.1;XP_008314519.1;XP_008315048.1;XP_008315545.1;XP_008315940.2;XP_008316497.1;XP_008316950.1;XP_008318394.2;XP_008320651.1;XP_008322259.2;XP_008323650.1;XP_008323739.2;XP_008323803.1;XP_008323964.1;XP_008324493.1;XP_008325011.1;XP_008325896.1;XP_008328344.1;XP_008330028.1;XP_008330269.1;XP_008332193.1;XP_008332…	K04729+K04519+K08757+K04634+K05858+K04687+K06490+K19662+K02677+K05858+K10161+K00463+K05443+K04390+K03156+K05858+K04234+K04519+K01392+K04634+K04389+K05425+K19662+K03156+K05405+K05406+K03898+K01392+K03898+K04519+K04634+K05425+K06494+K04634+K05858+K12334+K00463+K06856+K02677+K03898+K03898+K04389+K04634+K00463+K05482+K05406+K06241+K05858+K05858+K05858+K05858+K05858+K19663+K06527+K04634+K05425
Metabolism	Carbohydrate metabolism	Fructose and mannose metabolism	55	ko00051	NP_001306751.1;XP_008305887.1;XP_008307679.1;XP_008308301.1;XP_008308804.1;XP_008308805.1;XP_008309491.1;XP_008309625.1;XP_008309845.1;XP_008312835.1;XP_008313807.1;XP_008314032.1;XP_008315821.1;XP_008316415.1;XP_008317189.1;XP_008317286.1;XP_008318177.2;XP_008318386.1;XP_008318397.1;XP_008318525.1;XP_008319129.1;XP_008319281.1;XP_008320240.2;XP_008321006.1;XP_008321921.1;XP_008323877.1;XP_008325…	K00850+K00850+K01623+K00008+K00844+K00844+K14634+K00011+K01809+K01623+K14634+K00011+K00011+K00850+K19028+K19029+K19030+K00863+K00863+K19030+K19029+K00966+K17497+K01803+K01805+K03841+K01623+K00966+K02377+K17497+K00976+K01623+K00844+K00850+K17497+K00844+K03841+K02377+K00844+K18334+K00011+K00011+K00844+K00844+K19028+K17497+K03841+K01711+K05305+K01103+K17497+K00850+K00846+K00844+K00844
Metabolism	Amino acid metabolism	Glycine, serine and threonine metabolism	55	ko00260	XP_008305555.1;XP_008306884.1;XP_008307443.1;XP_008308689.1;XP_008309834.1;XP_008310103.1;XP_008310796.2;XP_008310807.1;XP_008311215.1;XP_008312508.1;XP_008313567.2;XP_008316852.1;XP_008316936.1;XP_008316949.1;XP_008317831.1;XP_008318820.1;XP_008318876.1;XP_008322813.1;XP_008323115.1;XP_008323906.1;XP_008323907.1;XP_008326387.2;XP_008326872.1;XP_008327320.1;XP_008328099.1;XP_008328490.1;XP_008328…	K00830+K00306+K01079+K00613+K00382+K02437+K17989+K01837+K00552+K01620+K15789+K00643+K00108+K00605+K11529+K00643+K00600+K01697+K01834+K00544+K00315+K00049+K00058+K01758+K14085+K00600+K00276+K00639+K00049+K00542+K00830+K00273+K00281+K00544+K17989+K00831+K02437+K00314+K00643+K00276+K15789+K01697+K00281+K01620+K00049+K00643+K01754+K01834+K00314+K00827+K00049+K00274+K00049+K00276+K00276
Metabolism	Lipid metabolism	Arachidonic acid metabolism	55	ko00590	XP_008305665.1;XP_008311698.1;XP_008313645.1;XP_008314454.1;XP_008314888.1;XP_008315390.1;XP_008315701.1;XP_008316077.1;XP_008316381.1;XP_008317521.1;XP_008317864.1;XP_008317932.1;XP_008318139.1;XP_008318168.2;XP_008320125.1;XP_008320500.1;XP_008320802.1;XP_008321239.1;XP_008322544.1;XP_008322545.1;XP_008323440.1;XP_008323853.1;XP_008324024.1;XP_008324536.1;XP_008324537.1;XP_008325422.1;XP_008325…	K01830+K14621+K01254+K07418+K08022+K01047+K07422+K01047+K15730+K15730+K15717+K01831+K01831+K00432+K00461+K01047+K00079+K16817+K01830+K01830+K16817+K01047+K15729+K18592+K18592+K00807+K00432+K16817+K16342+K00432+K16342+K11987+K01830+K01047+K00509+K15717+K01047+K00432+K01047+K01047+K18592+K18592+K07418+K00432+K01832+K15717+K16343+K00509+K16817+K16342+K01047+K05309+K07418+K01047+K01047
Genetic Information Processing	Translation	Aminoacyl-tRNA biosynthesis	55	ko00970	XP_008306063.1;XP_008306154.1;XP_008306155.1;XP_008306260.1;XP_008307026.1;XP_008307028.1;XP_008307634.3;XP_008308646.1;XP_008308918.1;XP_008309015.1;XP_008309055.1;XP_008309059.1;XP_008309287.1;XP_008311718.1;XP_008312795.1;XP_008313624.1;XP_008314557.1;XP_008315043.1;XP_008316442.1;XP_008317654.1;XP_008318852.1;XP_008321039.1;XP_008324004.1;XP_008324584.1;XP_008324619.1;XP_008324721.1;XP_008327…	K01870+K01880+K01880+K01889+K01893+K01867+K01875+K00604+K01883+K14163+K01868+K01868+K01872+K01887+K10837+K01875+K01872+K02434+K01875+K01886+K01874+K01873+K02433+K03341+K01892+K01874+K22503+K01889+K01873+K01866+K01869+K01881+K01887+K01876+K02435+K01868+K01867+K01890+K01866+K01870+K01869+K01887+K01867+K04567+K01868+K01875+K01885+K01874+K01875+K02433+K01868+K01887+K01883+K01893+K01873
Metabolism	Carbohydrate metabolism	Galactose metabolism	53	ko00052	NP_001306751.1;NP_001315180.1;XP_008305686.1;XP_008305887.1;XP_008306648.1;XP_008308804.1;XP_008308805.1;XP_008309625.1;XP_008310315.1;XP_008310530.1;XP_008312218.1;XP_008312603.1;XP_008312623.1;XP_008312712.1;XP_008314032.1;XP_008314878.1;XP_008315435.1;XP_008315443.1;XP_008315821.1;XP_008316415.1;XP_008318631.1;XP_008319014.1;XP_008324341.1;XP_008324625.1;XP_008325042.1;XP_008326979.1;XP_008327…	K00850+K12407+K07967+K00850+K12047+K00844+K00844+K00011+K01229+K01187+K01084+K00849+K01084+K01084+K00011+K12309+K00704+K00963+K00011+K00850+K01187+K01784+K00965+K01189+K07966+K12309+K01229+K12316+K12309+K01835+K00844+K07967+K00850+K01835+K00844+K01835+K01835+K00844+K01835+K01187+K12317+K00011+K00011+K00844+K00844+K00963+K01835+K12309+K12316+K15779+K00850+K00844+K00844
Metabolism	Amino acid metabolism	Tyrosine metabolism	53	ko00350	XP_008305794.1;XP_008306927.1;XP_008308026.1;XP_008308032.1;XP_008308035.1;XP_008308463.1;XP_008308658.1;XP_008309010.2;XP_008309623.1;XP_008310009.2;XP_008310524.1;XP_008311158.1;XP_008312052.1;XP_008312108.1;XP_008312312.1;XP_008314466.1;XP_008315233.1;XP_008320093.1;XP_008320574.2;XP_008322125.1;XP_008322549.1;XP_008323093.1;XP_008324786.1;XP_008324787.1;XP_008324883.1;XP_008325220.1;XP_008326…	K00451+K03334+K00505+K00545+K00545+K14455+K00129+K00121+K00815+K00431+K00501+K00503+K00553+K00451+K00457+K14454+K00506+K14454+K00157+K01593+K00503+K01593+K00121+K00121+K00545+K07253+K01827+K01557+K00503+K00276+K00457+K00505+K00457+K00129+K01800+K01557+K00457+K00457+K00501+K00276+K00501+K00157+K00121+K00506+K14454+K01555+K00431+K00501+K00274+K00276+K00129+K00276+K01557
Cellular Processes	Cell growth and death	Ferroptosis	53	ko04216	NP_001281141.1;NP_001281173.1;NP_001306745.1;XP_008305488.2;XP_008306078.1;XP_008306353.1;XP_008307012.1;XP_008307326.1;XP_008308231.1;XP_008310413.1;XP_008311982.1;XP_008312120.1;XP_008312348.1;XP_008313852.1;XP_008314701.1;XP_008315110.2;XP_008316349.1;XP_008317217.1;XP_008317730.1;XP_008318837.1;XP_008319383.1;XP_008319580.1;XP_008320010.1;XP_008320272.1;XP_008321008.1;XP_008321085.1;XP_008322…	K00522+K14736+K21398+K05361+K00657+K06503+K01897+K06519+K00522+K21456+K14714+K15040+K01897+K13869+K10435+K01897+K21456+K21398+K13162+K13162+K10435+K15040+K04451+K11204+K13515+K00657+K08339+K10142+K21421+K15041+K10435+K01897+K14685+K00510+K00657+K00657+K05361+K01897+K13624+K11205+K15040+K01897+K10435+K00522+K14720+K14720+K06519+K06519+K08337+K09289+K14685+K01897+K06503
Metabolism	Lipid metabolism	Fatty acid degradation	52	ko00071	NP_001315179.1;XP_008306282.1;XP_008306736.1;XP_008306737.1;XP_008307012.1;XP_008309010.2;XP_008310169.1;XP_008310670.1;XP_008311341.1;XP_008311617.1;XP_008312348.1;XP_008312797.1;XP_008312877.1;XP_008313095.1;XP_008314704.1;XP_008315110.2;XP_008315288.1;XP_008315704.1;XP_008319551.1;XP_008320160.1;XP_008322067.1;XP_008323793.1;XP_008324786.1;XP_008324787.1;XP_008325840.1;XP_008326988.1;XP_008328…	K08765+K13239+K00128+K00128+K01897+K00121+K08765+K07515+K00626+K07509+K01897+K09478+K08765+K13239+K07513+K01897+K00232+K00022+K09479+K07511+K00128+K00248+K00121+K00121+K01897+K07514+K14085+K13238+K08765+K00128+K00626+K15013+K00149+K01897+K00249+K09479+K15013+K07508+K01897+K00149+K08765+K00149+K00022+K00121+K07508+K08766+K15013+K00232+K00252+K00252+K01897+K00128
Metabolism	Amino acid metabolism	Alanine, aspartate and glutamate metabolism	52	ko00250	XP_008305387.1;XP_008305555.1;XP_008305774.1;XP_008306287.1;XP_008306927.1;XP_008308463.1;XP_008309212.1;XP_008311758.1;XP_008312154.1;XP_008314466.1;XP_008314733.1;XP_008315138.1;XP_008316861.1;XP_008317732.1;XP_008319485.1;XP_008319912.1;XP_008320093.1;XP_008320877.1;XP_008321454.1;XP_008322734.1;XP_008323177.1;XP_008325362.1;XP_008326858.2;XP_008327035.1;XP_008327225.1;XP_008327595.1;XP_008327…	K00764+K00830+K00814+K01580+K03334+K14455+K00272+K11540+K00261+K14454+K13051+K01915+K18310+K01425+K00294+K00261+K14454+K01939+K18309+K01915+K01425+K00820+K01580+K01948+K01425+K13566+K13566+K01756+K13051+K13524+K01953+K01939+K01437+K01755+K00830+K01915+K01580+K00820+K00814+K13051+K01939+K00820+K14454+K01755+K01425+K01915+K13051+K00139+K00827+K01940+K00814+K00814
Organismal Systems	Environmental adaptation	Circadian rhythm	52	ko04710	XP_008306109.1;XP_008307580.1;XP_008308128.1;XP_008309421.1;XP_008309446.1;XP_008310577.1;XP_008313617.1;XP_008315265.1;XP_008317114.1;XP_008318212.1;XP_008318271.1;XP_008318285.1;XP_008319456.2;XP_008321277.1;XP_008323703.1;XP_008324003.1;XP_008324386.1;XP_008326353.2;XP_008326591.1;XP_008328474.1;XP_008328512.1;XP_008328823.1;XP_008329613.1;XP_008330539.1;XP_008331173.1;XP_008331996.1;XP_008332…	K03347+K02633+K10269+K02296+K02295+K02295+K02295+K02223+K03728+K07200+K03729+K03728+K21944+K08532+K07200+K07198+K07199+K07200+K05870+K03868+K08960+K08959+K02223+K03094+K09026+K08533+K07199+K07200+K07199+K08533+K08532+K08959+K08960+K02295+K21945+K10269+K10269+K07199+K08533+K07199+K08533+K07198+K07200+K02295+K03730+K02296+K02296+K07199+K05870+K03362+K02223+K02633
Human Diseases	Drug resistance	Antifolate resistance	50	ko01523	NP_001284510.1;XP_008305370.1;XP_008306379.2;XP_008307373.2;XP_008308038.1;XP_008308182.1;XP_008310574.1;XP_008310849.1;XP_008313577.1;XP_008314619.2;XP_008314845.1;XP_008316552.1;XP_008316727.1;XP_008317791.2;XP_008318876.1;XP_008319045.2;XP_008322259.2;XP_008322920.1;XP_008322963.1;XP_008323546.2;XP_008323732.1;XP_008323803.1;XP_008326492.1;XP_008328490.1;XP_008328965.1;XP_008330028.1;XP_008330…	K04519+K05665+K07210+K14613+K13649+K00602+K00287+K05673+K04467+K05681+K05681+K07210+K00297+K04735+K00600+K01307+K03156+K14609+K14613+K05681+K05673+K04519+K05673+K00600+K13649+K03156+K05405+K04519+K00287+K01307+K07209+K14613+K05665+K04467+K00560+K05667+K05673+K05665+K01307+K01307+K05665+K05665+K04467+K05666+K01930+K05665+K11787+K02580+K05668+K14613
Organismal Systems	Excretory system	Proximal tubule bicarbonate reclamation	50	ko04964	XP_008305728.2;XP_008306375.1;XP_008307420.1;XP_008307494.1;XP_008312154.1;XP_008312905.1;XP_008312906.1;XP_008312908.1;XP_008312909.1;XP_008315440.1;XP_008315510.1;XP_008316683.1;XP_008317732.1;XP_008317908.1;XP_008318162.1;XP_008319416.1;XP_008319601.2;XP_008319912.1;XP_008321046.1;XP_008323177.1;XP_008323268.1;XP_008323543.1;XP_008323706.1;XP_008323880.1;XP_008323933.1;XP_008324607.1;XP_008324…	K01596+K18245+K01540+K18246+K00261+K18246+K18246+K18246+K18246+K00025+K13577+K01539+K01425+K13576+K13576+K01596+K00025+K00261+K01539+K01425+K01540+K01539+K00025+K13575+K01540+K09864+K01540+K01539+K01425+K18246+K01540+K01539+K09864+K18245+K01539+K13575+K18246+K18246+K01540+K01539+K13575+K13575+K01425+K18246+K18246+K01539+K01539+K12040+K01540+K09864
Metabolism	Carbohydrate metabolism	Starch and sucrose metabolism	49	ko00500	NP_001281147.1;NP_001315180.1;XP_008306237.1;XP_008306648.1;XP_008307486.1;XP_008308730.1;XP_008308804.1;XP_008308805.1;XP_008309085.1;XP_008309434.1;XP_008310530.1;XP_008311221.1;XP_008312218.1;XP_008312623.1;XP_008312712.1;XP_008313686.1;XP_008314246.1;XP_008315443.1;XP_008318631.1;XP_008324688.1;XP_008327985.2;XP_008328113.1;XP_008331460.1;XP_008331584.1;XP_008332866.1;XP_008333009.1;XP_008333…	K01176+K12407+K00750+K12047+K00700+K00750+K00844+K00844+K01810+K01810+K01187+K01513+K01084+K01084+K01084+K11809+K00693+K00963+K01187+K05350+K00693+K12316+K01835+K00844+K01810+K01196+K01835+K00844+K01835+K01835+K00844+K01835+K01187+K12317+K00844+K00844+K00963+K00688+K01835+K01194+K12316+K15779+K00688+K00688+K00750+K00688+K01513+K00844+K00844
Metabolism	Glycan biosynthesis and metabolism	Glycosphingolipid biosynthesis - lacto and neolacto series	49	ko00601	XP_008305686.1;XP_008307071.1;XP_008307908.1;XP_008308239.1;XP_008308451.1;XP_008309515.1;XP_008313721.1;XP_008313757.1;XP_008313769.1;XP_008313770.1;XP_008314493.1;XP_008316452.1;XP_008319342.1;XP_008322270.1;XP_008322748.1;XP_008323049.1;XP_008323838.1;XP_008324330.1;XP_008325042.1;XP_008327094.1;XP_008330253.1;XP_008330259.1;XP_008330260.1;XP_008331555.1;XP_008331756.1;XP_008331813.1;XP_008331…	K07967+K07968+K07632+K03663+K07820+K07820+K07819+K03663+K03663+K03663+K07820+K07968+K00742+K07968+K07635+K07819+K07819+K00741+K07966+K07819+K03663+K03663+K03663+K07969+K07970+K07820+K00781+K03766+K07967+K07820+K07970+K00781+K03766+K03494+K07820+K01988+K03663+K07970+K07820+K03371+K03663+K07820+K07820+K00741+K00741+K00741+K07820+K07820+K07819
Environmental Information Processing	Signal transduction	Hippo signaling pathway - multiple species	49	ko04392	XP_008307022.1;XP_008307166.1;XP_008307550.1;XP_008309084.1;XP_008309527.1;XP_008310889.1;XP_008310922.1;XP_008311206.1;XP_008311544.1;XP_008317814.1;XP_008317815.1;XP_008317817.1;XP_008318010.1;XP_008318012.1;XP_008320790.1;XP_008321393.1;XP_008321696.1;XP_008323882.1;XP_008324347.1;XP_008324815.1;XP_008326715.1;XP_008327729.1;XP_008328512.1;XP_008329435.2;XP_008329859.1;XP_008329885.1;XP_008330…	K16687+K04409+K16507+K16682+K09448+K09851+K16822+K16686+K08791+K09850+K09850+K09850+K09850+K09850+K09850+K16682+K16682+K06685+K09854+K16669+K08791+K16685+K08960+K16682+K16687+K04412+K16669+K16684+K16685+K06685+K06685+K09851+K16684+K16669+K08960+K09851+K09448+K06685+K09448+K16669+K09851+K16507+K09448+K09448+K16821+K09851+K16669+K16507+K16687
Human Diseases	Endocrine and metabolic diseases	Type I diabetes mellitus	49	ko04940	NP_001281129.1;NP_001281134.1;NP_001284510.1;XP_008306287.1;XP_008306603.1;XP_008313568.1;XP_008315681.1;XP_008320651.1;XP_008321301.1;XP_008321302.1;XP_008322259.2;XP_008322425.2;XP_008323709.1;XP_008323803.1;XP_008323922.1;XP_008325011.1;XP_008325896.1;XP_008326223.1;XP_008326825.1;XP_008326858.2;XP_008327124.1;XP_008327592.1;XP_008330028.1;XP_008331679.1;XP_008332193.1;XP_008332485.1;XP_008333…	K06752+K06752+K04519+K01580+K07817+K04687+K01294+K04390+K06752+K06752+K03156+K06752+K06470+K04519+K06752+K04389+K05425+K04077+K07817+K01580+K01353+K07818+K03156+K04526+K05406+K01580+K07817+K04519+K07818+K07818+K07818+K05425+K07818+K06752+K01353+K07818+K06751+K04389+K05413+K05406+K07818+K07818+K10785+K06752+K19863+K07817+K10785+K06751+K05425
Metabolism	Glycan biosynthesis and metabolism	Mannose type O-glycan biosyntheis	48	ko00515	XP_008305319.1;XP_008305686.1;XP_008306777.1;XP_008307071.1;XP_008307386.1;XP_008307908.1;XP_008308239.1;XP_008310242.1;XP_008310597.1;XP_008313757.1;XP_008313769.1;XP_008313770.1;XP_008313964.1;XP_008316452.1;XP_008318514.1;XP_008319007.1;XP_008319571.1;XP_008320563.1;XP_008322110.1;XP_008322270.1;XP_008322450.1;XP_008323719.1;XP_008324389.1;XP_008325042.1;XP_008328288.1;XP_008330253.1;XP_008330…	K00728+K07967+K00735+K07968+K19873+K07632+K03663+K18207+K21052+K03663+K03663+K03663+K18207+K07968+K18207+K21032+K10157+K09654+K18207+K07968+K21031+K09674+K19872+K07966+K09661+K03663+K03663+K03663+K00735+K00781+K07967+K00728+K00728+K09666+K00735+K00781+K09668+K09668+K00728+K03663+K00728+K00728+K09668+K03663+K09661+K09661+K17547+K18207
Metabolism	Lipid metabolism	Steroid hormone biosynthesis	47	ko00140	NP_001281112.1;XP_008305406.1;XP_008305465.1;XP_008308032.1;XP_008308035.1;XP_008308380.1;XP_008308391.1;XP_008308498.1;XP_008309050.1;XP_008309709.1;XP_008310298.1;XP_008311596.1;XP_008313218.1;XP_008314088.2;XP_008314564.1;XP_008319488.1;XP_008320387.1;XP_008320758.1;XP_008321449.1;XP_008321705.1;XP_008323493.1;XP_008324883.1;XP_008326727.1;XP_008329457.1;XP_008331350.1;XP_008331825.1;XP_008332…	K07434+K12345+K13373+K00545+K00545+K10251+K00071+K07434+K07408+K10251+K00498+K10251+K01015+K00251+K12344+K10251+K07410+K07410+K01015+K00513+K01131+K00545+K00070+K12343+K10251+K13373+K00489+K00699+K00699+K07430+K00699+K10207+K00512+K00699+K13370+K00699+K13368+K00699+K00699+K00512+K00497+K00699+K00044+K15680+K15680+K00699+K00699
Genetic Information Processing	Transcription	RNA polymerase	47	ko03020	XP_008305492.1;XP_008305963.1;XP_008306718.1;XP_008308047.1;XP_008309823.1;XP_008312618.1;XP_008312740.1;XP_008313705.1;XP_008314722.1;XP_008315199.3;XP_008317025.1;XP_008319461.1;XP_008320032.1;XP_008320388.1;XP_008320782.2;XP_008321202.1;XP_008324400.1;XP_008325012.1;XP_008325368.1;XP_008325377.1;XP_008325638.1;XP_008325757.1;XP_008325949.1;XP_008327705.1;XP_008327995.1;XP_008328462.1;XP_008328…	K03013+K03006+K03017+K03018+K03011+K03026+K03018+K03012+K03025+K03005+K03006+K03008+K03006+K03002+K03027+K03023+K03006+K03010+K03006+K03015+K03013+K03020+K02999+K03019+K03006+K03022+K03014+K03016+K03009+K03004+K03006+K03026+K03020+K03007+K14721+K03006+K03000+K03024+K03006+K03006+K03021+K14721+K14721+K03006+K03023+K03024+K03025
Genetic Information Processing	Replication and repair	Homologous recombination	46	ko03440	XP_008305858.1;XP_008306901.1;XP_008307599.1;XP_008307875.1;XP_008309588.1;XP_008310877.1;XP_008311880.1;XP_008312019.1;XP_008314781.1;XP_008316032.1;XP_008316086.1;XP_008318474.1;XP_008320918.1;XP_008321268.1;XP_008321318.2;XP_008322593.1;XP_008327029.1;XP_008327987.1;XP_008328484.1;XP_008330529.1;XP_008331121.1;XP_008333241.1;XP_008333800.1;XP_008334746.1;XP_008334967.1;XP_008336170.1;XP_008336…	K20773+K15362+K07466+K10865+K19528+K04482+K10880+K10605+K10897+K03505+K10870+K08991+K10739+K10877+K10867+K11864+K10683+K02327+K03165+K10866+K07466+K03504+K03165+K02328+K10728+K10867+K10875+K10875+K20776+K10879+K10882+K02328+K10728+K08775+K08775+K04728+K10873+K10901+K10867+K03111+K20773+K12173+K12173+K10877+K20774+K10871
Genetic Information Processing	Folding, sorting and degradation	SNARE interactions in vesicular transport	46	ko04130	XP_008305308.1;XP_008307365.1;XP_008307918.1;XP_008310402.1;XP_008311047.1;XP_008311529.1;XP_008311788.1;XP_008312086.1;XP_008312691.1;XP_008312697.1;XP_008314456.1;XP_008316001.1;XP_008318320.1;XP_008318510.1;XP_008318646.2;XP_008320987.1;XP_008323114.1;XP_008323782.1;XP_008325104.1;XP_008325255.1;XP_008325756.1;XP_008325888.1;XP_008327063.1;XP_008327475.1;XP_008328633.1;XP_008328726.1;XP_008329…	K08517+K08495+K04560+K08487+K08488+K08487+K08493+K08493+K13502+K13502+K08498+K08486+K08489+K13505+K08492+K08510+K08486+K08512+K08490+K08486+K08515+K08497+K08487+K08496+K08486+K08507+K08504+K13504+K08512+K08514+K08516+K08509+K08492+K08498+K08486+K08486+K08513+K08497+K08517+K08516+K08513+K08508+K08504+K08487+K08501+K08491
Metabolism	Carbohydrate metabolism	Citrate cycle (TCA cycle)	45	ko00020	NP_001306747.1;XP_008305704.1;XP_008305728.2;XP_008306067.1;XP_008306929.1;XP_008308499.1;XP_008309135.1;XP_008309213.1;XP_008309834.1;XP_008309940.1;XP_008314171.1;XP_008315379.1;XP_008315440.1;XP_008316364.1;XP_008316981.1;XP_008317293.1;XP_008318073.1;XP_008318569.2;XP_008319241.1;XP_008319291.2;XP_008319416.1;XP_008319601.2;XP_008321879.1;XP_008322167.1;XP_008323706.1;XP_008326011.1;XP_008328…	K00161+K00234+K01596+K00161+K00237+K00030+K00031+K00031+K00382+K00030+K00237+K01899+K00025+K00030+K01958+K01647+K00235+K01900+K00030+K00162+K01596+K00025+K00026+K00234+K00025+K01900+K01681+K00627+K00236+K01679+K00164+K00031+K01681+K01681+K00658+K01648+K00030+K00031+K01648+K00658+K01681+K00164+K00030+K00164+K00161
Metabolism	Metabolism of cofactors and vitamins	Folate biosynthesis	45	ko00790	XP_008305839.2;XP_008305908.1;XP_008306999.1;XP_008308254.1;XP_008309625.1;XP_008310281.1;XP_008310524.1;XP_008310574.1;XP_008310767.1;XP_008311304.1;XP_008312066.1;XP_008312166.2;XP_008313429.1;XP_008314032.1;XP_008314898.1;XP_008315821.1;XP_008318967.1;XP_008319045.2;XP_008320346.1;XP_008320802.1;XP_008322723.1;XP_008324849.1;XP_008329378.2;XP_008330660.1;XP_008333978.1;XP_008334085.1;XP_008334…	K15376+K15376+K01077+K01495+K00011+K00502+K00501+K00287+K03635+K15376+K15631+K01495+K01737+K00011+K15376+K00011+K01077+K01307+K01724+K00079+K00072+K00357+K01077+K01724+K03635+K00287+K01307+K00501+K00501+K00011+K00011+K20967+K00072+K15631+K01077+K01307+K01307+K00502+K00502+K15376+K00500+K00501+K15631+K15376+K01930
Genetic Information Processing	Replication and repair	Base excision repair	45	ko03410	XP_008305732.1;XP_008307250.1;XP_008308460.1;XP_008309347.1;XP_008309716.1;XP_008311174.1;XP_008311406.1;XP_008314313.1;XP_008315486.1;XP_008316032.1;XP_008317454.1;XP_008317614.1;XP_008324831.1;XP_008327456.1;XP_008327987.1;XP_008331115.1;XP_008331480.1;XP_008333151.1;XP_008333241.1;XP_008333740.1;XP_008333769.1;XP_008334206.1;XP_008334363.1;XP_008334386.1;XP_008334746.1;XP_008336004.2;XP_008336…	K04799+K10802+K02326+K02325+K20813+K10798+K10802+K10771+K10773+K03505+K10772+K10801+K10569+K03652+K02327+K10802+K10798+K10798+K03504+K02324+K03648+K03506+K02330+K04802+K02328+K02330+K03575+K10771+K10800+K02324+K03575+K04799+K10747+K02328+K03575+K10798+K20813+K10567+K10798+K03660+K10798+K10803+K10798+K10776+K10798
Human Diseases	Endocrine and metabolic diseases	Maturity onset diabetes of the young	45	ko04950	NP_001315180.1;XP_008305418.1;XP_008308204.1;XP_008308502.1;XP_008309200.1;XP_008311917.1;XP_008312917.1;XP_008313334.1;XP_008314146.1;XP_008317030.1;XP_008317196.2;XP_008322036.2;XP_008325550.1;XP_008326426.1;XP_008327054.2;XP_008327336.1;XP_008327337.1;XP_008327830.1;XP_008329003.1;XP_008329330.1;XP_008330824.1;XP_008330840.2;XP_008331679.1;XP_008336761.1;XP_016886953.1;XP_016888014.1;XP_016888…	K12407+K07595+K08025+K07593+K08026+K08029+K08031+K08040+K08039+K06054+K07292+K08026+K08029+K08033+K08026+K08025+K08025+K08027+K06054+K08027+K08035+K08025+K04526+K07595+K07594+K08031+K08031+K08030+K06054+K08027+K08026+K08036+K08036+K08026+K08027+K08025+K08037+K08034+K19521+K08024+K08031+K08028+K08027+K08026+K08040
Metabolism	Carbohydrate metabolism	Pentose phosphate pathway	44	ko00030	NP_001306751.1;XP_008305887.1;XP_008307679.1;XP_008309085.1;XP_008309434.1;XP_008312835.1;XP_008314220.1;XP_008314370.1;XP_008314989.1;XP_008316286.1;XP_008316372.1;XP_008316415.1;XP_008317005.1;XP_008317506.2;XP_008317831.1;XP_008320634.1;XP_008323194.1;XP_008323877.1;XP_008325304.1;XP_008325560.1;XP_008327813.1;XP_008330936.1;XP_008331460.1;XP_008332866.1;XP_008333044.1;XP_008333685.2;XP_008334…	K00850+K00850+K01623+K01810+K01810+K01623+K01619+K01807+K00948+K00615+K00036+K00850+K00033+K00036+K11529+K00852+K00948+K03841+K01623+K00948+K01057+K01623+K01835+K01810+K00850+K01835+K03841+K00851+K00616+K01835+K01835+K00615+K01835+K01053+K13937+K01835+K03841+K15779+K00615+K00615+K00850+K01783+K00948+K00948
Metabolism	Glycan biosynthesis and metabolism	Glycosaminoglycan biosynthesis - heparan sulfate / heparin	44	ko00534	XP_008310262.1;XP_008310883.1;XP_008311306.1;XP_008312576.1;XP_008313421.1;XP_008313470.1;XP_008315147.1;XP_008318488.1;XP_008320364.1;XP_008320777.1;XP_008321893.1;XP_008322197.1;XP_008322448.1;XP_008324750.3;XP_008325323.1;XP_008327719.1;XP_008327734.1;XP_008328308.1;XP_008328625.1;XP_008329398.1;XP_008332287.1;XP_008333443.1;XP_008334508.1;XP_008335412.1;XP_008336383.1;XP_008336522.1;XP_008336…	K02514+K08104+K02367+K07809+K07809+K02366+K02367+K00734+K01024+K02577+K02366+K02367+K02366+K01024+K02576+K07808+K07809+K00771+K00771+K02366+K02513+K02366+K01024+K01793+K07808+K07809+K02577+K02367+K08103+K02370+K02366+K02366+K07809+K02579+K00771+K10158+K02514+K00733+K08102+K02366+K02366+K02366+K02513+K02369
Metabolism	Energy metabolism	Methane metabolism	44	ko00680	NP_001306751.1;XP_008305555.1;XP_008305887.1;XP_008307443.1;XP_008307679.1;XP_008309010.2;XP_008312835.1;XP_008316316.1;XP_008316415.1;XP_008316984.1;XP_008317044.1;XP_008317831.1;XP_008317959.1;XP_008318386.1;XP_008318397.1;XP_008318876.1;XP_008321000.1;XP_008323115.1;XP_008323814.1;XP_008323877.1;XP_008324786.1;XP_008324787.1;XP_008325245.1;XP_008325304.1;XP_008326029.1;XP_008326872.1;XP_008328…	K00850+K00830+K00850+K01079+K01623+K00121+K01623+K01895+K00850+K01895+K01689+K11529+K01689+K00863+K00863+K00600+K01689+K01834+K01689+K03841+K00121+K00121+K01895+K01623+K01070+K00058+K00600+K01689+K01623+K00830+K01895+K01895+K00850+K03841+K00831+K01895+K01895+K00121+K01895+K03841+K01895+K00850+K01834+K01689
Genetic Information Processing	Transcription	Basal transcription factors	44	ko03022	XP_008305750.1;XP_008307125.1;XP_008308097.1;XP_008310284.1;XP_008310791.1;XP_008310914.1;XP_008310988.1;XP_008312580.1;XP_008315229.1;XP_008315589.1;XP_008316235.1;XP_008316507.1;XP_008317060.1;XP_008317246.1;XP_008317383.1;XP_008318433.1;XP_008319341.1;XP_008319909.1;XP_008322428.1;XP_008326372.1;XP_008327128.1;XP_008327927.1;XP_008330026.1;XP_008331601.1;XP_008331695.1;XP_008332285.1;XP_008334…	K10842+K10844+K03120+K03141+K14650+K10845+K03122+K03120+K03137+K03130+K03134+K03127+K03131+K14649+K03135+K03129+K14650+K03138+K03126+K03131+K03136+K03138+K03144+K14535+K03131+K03124+K03143+K02202+K03139+K10843+K03125+K03130+K03142+K03120+K03139+K03129+K03129+K03129+K03122+K03128+K03132+K03139+K03121+K03125
Genetic Information Processing	Replication and repair	DNA replication	44	ko03030	XP_008305732.1;XP_008307345.1;XP_008307599.1;XP_008308460.1;XP_008308811.1;XP_008309347.1;XP_008315122.1;XP_008315562.1;XP_008316032.1;XP_008316194.1;XP_008317512.1;XP_008318833.1;XP_008319492.1;XP_008320918.1;XP_008324759.1;XP_008324900.1;XP_008325084.1;XP_008327987.1;XP_008331092.1;XP_008331121.1;XP_008332548.1;XP_008333241.1;XP_008333740.1;XP_008334206.1;XP_008334386.1;XP_008334479.1;XP_008334…	K04799+K10743+K07466+K02326+K10742+K02325+K10754+K10743+K03505+K10755+K02684+K10754+K02540+K10739+K02210+K02321+K10745+K02327+K10756+K07466+K02212+K03504+K02324+K03506+K04802+K10756+K02328+K10755+K02324+K10754+K10743+K04799+K02542+K10747+K02328+K02541+K02320+K10742+K03469+K03111+K02685+K10744+K02209+K02209
Cellular Processes	Transport and catabolism	Mitophagy - yeast	43	ko04139	NP_001315181.1;XP_008306372.1;XP_008306739.1;XP_008308274.1;XP_008308448.1;XP_008308456.1;XP_008309244.1;XP_008310585.1;XP_008313330.1;XP_008314165.1;XP_008315545.1;XP_008316398.1;XP_008316818.1;XP_008316820.1;XP_008318490.1;XP_008319923.1;XP_008321275.1;XP_008321713.1;XP_008321725.1;XP_008323005.1;XP_008328516.1;XP_008333474.1;XP_008334879.1;XP_008334997.1;XP_008335535.1;XP_008335807.1;XP_016888…	K02332+K08955+K08269+K11841+K03097+K08341+K03097+K04441+K08269+K04441+K02677+K04441+K07203+K04441+K04441+K08341+K00889+K03115+K03097+K11088+K11644+K17800+K00889+K17065+K11644+K08955+K08341+K17065+K17065+K02677+K03115+K17800+K17800+K11644+K04441+K04464+K17969+K17800+K08341+K00889+K00889+K00889+K00889
Cellular Processes	Cell growth and death	Apoptosis - multiple species	43	ko04215	XP_008305565.1;XP_008307311.1;XP_008307503.1;XP_008308078.1;XP_008312022.1;XP_008312125.1;XP_008313347.1;XP_008313764.1;XP_008314808.1;XP_008316517.1;XP_008316985.1;XP_008319503.1;XP_008320183.1;XP_008320682.1;XP_008320683.1;XP_008320725.1;XP_008320978.1;XP_008321554.1;XP_008322962.1;XP_008325831.1;XP_008325953.1;XP_008326101.1;XP_008327535.1;XP_008329708.1;XP_008330927.1;XP_008332230.1;XP_008332…	K02561+K10522+K10522+K02373+K08334+K04397+K08731+K02084+K02187+K04570+K04399+K16341+K04440+K10586+K10586+K08738+K03158+K02583+K04397+K04725+K02187+K08738+K02583+K08738+K16060+K02561+K02161+K04398+K04398+K16943+K04440+K02583+K04440+K04440+K02084+K10586+K04397+K08731+K04570+K08669+K02159+K02159+K16943
Human Diseases	Cancers	Chemical carcinogenesis	43	ko05204	XP_008308658.1;XP_008309010.2;XP_008309050.1;XP_008310930.1;XP_008314221.1;XP_008314222.1;XP_008314536.1;XP_008315954.1;XP_008320262.1;XP_008320387.1;XP_008320655.1;XP_008320758.1;XP_008320802.1;XP_008320959.1;XP_008321339.2;XP_008321420.1;XP_008324786.1;XP_008324787.1;XP_008330278.1;XP_008331166.1;XP_008333781.1;XP_008333875.1;XP_008334146.1;XP_008334147.1;XP_008335294.1;XP_008335788.1;XP_008336…	K00129+K00121+K07408+K01253+K00799+K00799+K00622+K00799+K00799+K07410+K00799+K07410+K00079+K13299+K04809+K09097+K00121+K00121+K00799+K11987+K00129+K00799+K00699+K00699+K04809+K00799+K00699+K04809+K04809+K00699+K00121+K04809+K00699+K00816+K00699+K00699+K00699+K00816+K00129+K15680+K15680+K00699+K00699
Human Diseases	Immune diseases	Autoimmune thyroid disease	42	ko05320	NP_001281129.1;NP_001281134.1;NP_001281145.1;XP_008310009.2;XP_008310992.1;XP_008313419.1;XP_008318394.2;XP_008320651.1;XP_008321228.1;XP_008321301.1;XP_008321302.1;XP_008322425.2;XP_008323709.1;XP_008323922.1;XP_008325011.1;XP_008327124.1;XP_008327592.1;XP_008327955.1;XP_008333808.1;XP_008333810.1;XP_008333812.2;XP_008335104.1;XP_008335960.1;XP_008336767.1;XP_016890421.1;XP_016891972.1;XP_016892…	K06752+K06752+K08522+K00431+K04249+K10809+K05443+K04390+K10809+K06752+K06752+K06752+K06470+K06752+K04389+K01353+K07818+K10809+K07818+K07818+K07818+K07818+K06752+K01353+K07818+K05251+K03160+K06856+K06751+K04389+K05413+K00431+K07818+K07818+K10809+K03160+K10785+K06752+K06538+K10785+K05414+K06751
Human Diseases	Immune diseases	Primary immunodeficiency	42	ko05340	XP_008305504.1;XP_008306379.2;XP_008306805.1;XP_008306806.1;XP_008310648.1;XP_008310762.2;XP_008313932.1;XP_008316552.1;XP_008317190.1;XP_008319234.1;XP_008320884.1;XP_008322193.2;XP_008324544.1;XP_008324724.1;XP_008328336.1;XP_008329162.1;XP_008330018.1;XP_008331077.1;XP_008331433.1;XP_008333368.1;XP_008333769.1;XP_008334353.2;XP_008334753.1;XP_008336389.2;XP_016886169.1;XP_016889496.1;XP_016889…	K08062+K07210+K06451+K06450+K01488+K10628+K05856+K07210+K01488+K06459+K10989+K06506+K16056+K07370+K08060+K05654+K06478+K08063+K05070+K16056+K03648+K07371+K16056+K08063+K08061+K05150+K10887+K03160+K06856+K07360+K10603+K05654+K10988+K03160+K06458+K06554+K07371+K05653+K06454+K10989+K05072+K08061
Metabolism	Carbohydrate metabolism	Propanoate metabolism	41	ko00640	NP_001315169.1;XP_008307242.1;XP_008308234.1;XP_008308637.1;XP_008309496.1;XP_008309834.1;XP_008310531.1;XP_008310550.1;XP_008310670.1;XP_008310800.1;XP_008311341.1;XP_008311398.1;XP_008313593.1;XP_008314245.1;XP_008315288.1;XP_008315379.1;XP_008316316.1;XP_008316984.1;XP_008318569.2;XP_008320160.1;XP_008320692.1;XP_008320721.1;XP_008321883.1;XP_008322008.1;XP_008323793.1;XP_008325245.1;XP_008326…	K11262+K00166+K05606+K01966+K01578+K00382+K00016+K00016+K07515+K00016+K00626+K00140+K01908+K00016+K00232+K01899+K01895+K01895+K01900+K07511+K01965+K00167+K18426+K00167+K00248+K01895+K01900+K07514+K05605+K13524+K00626+K01895+K01895+K01946+K09699+K01895+K01895+K01895+K01847+K01895+K00232
Environmental Information Processing	Signal transduction	Hedgehog signaling pathway - fly	41	ko04341	NP_001315171.1;NP_001315175.1;XP_008306109.1;XP_008308043.1;XP_008313951.2;XP_008315546.1;XP_008315850.1;XP_008315953.1;XP_008320200.1;XP_008322480.1;XP_008325499.1;XP_008325916.1;XP_008326895.1;XP_008327002.1;XP_008327122.1;XP_008327639.1;XP_008328438.1;XP_008328474.1;XP_008328512.1;XP_008328733.1;XP_008330539.1;XP_008331582.1;XP_008332567.1;XP_008333374.1;XP_008333686.2;XP_016886866.1;XP_016890…	K06225+K04662+K03347+K03869+K06226+K04678+K08291+K03869+K06229+K03869+K04345+K08957+K03083+K04345+K10523+K04345+K04678+K03868+K08960+K03869+K03094+K08291+K04345+K08291+K06225+K06225+K08960+K09319+K04678+K08291+K06225+K08958+K08958+K08291+K09319+K06225+K10523+K06228+K08291+K03362+K06228
Organismal Systems	Immune system	Intestinal immune network for IgA production	41	ko04672	NP_001281129.1;NP_001281134.1;XP_008306401.1;XP_008307032.1;XP_008314365.1;XP_008314985.1;XP_008315676.1;XP_008318394.2;XP_008318518.1;XP_008320172.1;XP_008320884.1;XP_008320995.1;XP_008321301.1;XP_008321302.1;XP_008322425.2;XP_008323709.1;XP_008323922.1;XP_008326427.1;XP_008327118.1;XP_008327717.1;XP_008330269.1;XP_008332467.2;XP_008332797.1;XP_008334168.1;XP_008335679.1;XP_008335960.1;XP_008336…	K06752+K06752+K04184+K13375+K05074+K06710+K10031+K05443+K13073+K10031+K10989+K03159+K06752+K06752+K06752+K06470+K06752+K06483+K04189+K06710+K05405+K04189+K13072+K13072+K04184+K06752+K13073+K05150+K03160+K05476+K06856+K04466+K05413+K04466+K04466+K03160+K10785+K06752+K10989+K10785+K13073
Cellular Processes	Transport and catabolism	Autophagy - other eukaryotes	40	ko04136	XP_008305564.1;XP_008306739.1;XP_008307424.1;XP_008307870.1;XP_008308456.1;XP_008312022.1;XP_008313292.1;XP_008313330.1;XP_008313375.1;XP_008315566.1;XP_008316444.1;XP_008316818.1;XP_008319923.1;XP_008320831.1;XP_008321180.1;XP_008322025.1;XP_008323264.1;XP_008325604.1;XP_008325912.1;XP_008330496.1;XP_008330538.1;XP_008331374.1;XP_008332588.1;XP_008334702.1;XP_008336503.2;XP_008336580.2;XP_016888…	K08342+K08269+K17890+K17907+K08341+K08334+K08266+K08269+K17908+K08342+K17606+K07203+K08341+K08336+K08333+K08339+K08343+K04382+K17606+K19730+K04382+K08342+K17907+K04382+K04382+K17908+K08341+K08331+K17906+K17908+K17888+K00914+K00914+K07204+K00914+K08337+K08341+K17906+K08342+K17908
Metabolism	Lipid metabolism	Fatty acid elongation	39	ko00062	XP_008306477.1;XP_008308380.1;XP_008309709.1;XP_008310670.1;XP_008311082.1;XP_008311596.1;XP_008311617.1;XP_008315467.1;XP_008315704.1;XP_008318306.1;XP_008319488.1;XP_008319900.1;XP_008319901.1;XP_008320160.1;XP_008320270.1;XP_008320919.1;XP_008321884.1;XP_008324793.1;XP_008326230.2;XP_008328860.1;XP_008329364.1;XP_008329430.1;XP_008331350.1;XP_008332232.1;XP_008333236.1;XP_008333238.1;XP_008333…	K10703+K10251+K10251+K07515+K10249+K10251+K07509+K10258+K00022+K01068+K10251+K10203+K10203+K07511+K10244+K07512+K10249+K10203+K10703+K10249+K01074+K01074+K10251+K10247+K01068+K01068+K10250+K10247+K07508+K10250+K10703+K10203+K10258+K01068+K00022+K07508+K17360+K10703+K10258
Metabolism	Glycan biosynthesis and metabolism	Glycosaminoglycan biosynthesis - chondroitin sulfate / dermatan sulfate	39	ko00532	XP_008305395.1;XP_008306394.1;XP_008308655.1;XP_008310865.1;XP_008310866.1;XP_008312759.1;XP_008312809.1;XP_008313443.1;XP_008315511.1;XP_008315522.1;XP_008318488.1;XP_008318705.1;XP_008318768.1;XP_008319035.1;XP_008319498.1;XP_008319985.2;XP_008324480.1;XP_008325810.1;XP_008327110.1;XP_008327392.1;XP_008328308.1;XP_008328426.1;XP_008328625.1;XP_008334304.1;XP_016888207.1;XP_016891576.1;XP_024910…	K08105+K01794+K13499+K01794+K01794+K01020+K08106+K01017+K04742+K04742+K00734+K08106+K07779+K08106+K08106+K01020+K00746+K04742+K00747+K04743+K00771+K04742+K00771+K00746+K04742+K07779+K03419+K03193+K00771+K04742+K08106+K01020+K04742+K01020+K00746+K10158+K00733+K04742+K04742
Metabolism	Lipid metabolism	Biosynthesis of unsaturated fatty acids	39	ko01040	XP_008306477.1;XP_008308380.1;XP_008309709.1;XP_008310383.1;XP_008311082.1;XP_008311596.1;XP_008312767.1;XP_008314704.1;XP_008315288.1;XP_008315467.1;XP_008318306.1;XP_008319488.1;XP_008319900.1;XP_008319901.1;XP_008320270.1;XP_008321884.1;XP_008324793.1;XP_008326230.2;XP_008328860.1;XP_008331350.1;XP_008332232.1;XP_008333236.1;XP_008333238.1;XP_008333530.1;XP_008333718.1;XP_008334202.1;XP_008335…	K10703+K10251+K10251+K10226+K10249+K10251+K00507+K07513+K00232+K10258+K01068+K10251+K10203+K10203+K10244+K10249+K10203+K10703+K10249+K10251+K10247+K01068+K01068+K10250+K10247+K12405+K10250+K10703+K08764+K10203+K10258+K01068+K12405+K08764+K00232+K17360+K00507+K10703+K10258
Environmental Information Processing	Signal transduction	MAPK signaling pathway - plant	39	ko04016	XP_008305625.1;XP_008307061.1;XP_008307331.1;XP_008308110.1;XP_008308441.1;XP_008309912.1;XP_008310981.1;XP_008312884.2;XP_008313109.1;XP_008317804.1;XP_008319539.1;XP_008321509.1;XP_008321680.1;XP_008322771.1;XP_008324079.1;XP_008324423.1;XP_008324553.1;XP_008325260.1;XP_008325608.1;XP_008328330.1;XP_008328657.1;XP_008330310.1;XP_008331450.1;XP_008334057.1;XP_008334518.1;XP_008335348.1;XP_008335…	K02183+K02183+K02183+K02183+K02183+K03781+K02183+K02183+K00940+K02183+K02183+K02183+K20726+K17686+K02183+K02183+K02183+K02183+K17686+K00940+K00940+K20726+K02183+K03781+K02183+K02183+K00940+K00940+K02183+K03781+K02183+K02183+K02183+K02183+K02183+K03781+K00940+K00940+K02183
Human Diseases	Immune diseases	Allograft rejection	39	ko05330	NP_001281129.1;NP_001281134.1;XP_008313568.1;XP_008318394.2;XP_008320651.1;XP_008321301.1;XP_008321302.1;XP_008322259.2;XP_008322425.2;XP_008323709.1;XP_008323922.1;XP_008325011.1;XP_008325896.1;XP_008327124.1;XP_008327592.1;XP_008330028.1;XP_008332193.1;XP_008333808.1;XP_008333810.1;XP_008333812.2;XP_008334439.1;XP_008335104.1;XP_008335960.1;XP_008336767.1;XP_016890421.1;XP_016892162.1;XP_016896…	K06752+K06752+K04687+K05443+K04390+K06752+K06752+K03156+K06752+K06470+K06752+K04389+K05425+K01353+K07818+K03156+K05406+K07818+K07818+K07818+K05425+K07818+K06752+K01353+K07818+K03160+K06856+K06751+K04389+K05413+K05406+K07818+K07818+K03160+K10785+K06752+K10785+K06751+K05425
Metabolism	Xenobiotics biodegradation and metabolism	Metabolism of xenobiotics by cytochrome P450	38	ko00980	XP_008308603.1;XP_008308606.1;XP_008308658.1;XP_008309010.2;XP_008309050.1;XP_008310930.1;XP_008314221.1;XP_008314222.1;XP_008315954.1;XP_008317783.1;XP_008320262.1;XP_008320387.1;XP_008320655.1;XP_008320758.1;XP_008320802.1;XP_008320959.1;XP_008324786.1;XP_008324787.1;XP_008330278.1;XP_008333781.1;XP_008333875.1;XP_008334146.1;XP_008334147.1;XP_008335788.1;XP_008336294.2;XP_016888042.1;XP_016895…	K00078+K00078+K00129+K00121+K07408+K01253+K00799+K00799+K00799+K15303+K00799+K07410+K00799+K07410+K00079+K13299+K00121+K00121+K00799+K00129+K00799+K00699+K00699+K00799+K00699+K00078+K00699+K00121+K00699+K00078+K00699+K00699+K00699+K00129+K15680+K15680+K00699+K00699
Metabolism	Carbohydrate metabolism	Pentose and glucuronate interconversions	37	ko00040	XP_008306347.1;XP_008306970.1;XP_008308301.1;XP_008308603.1;XP_008308606.1;XP_008309625.1;XP_008314032.1;XP_008315127.1;XP_008315443.1;XP_008315821.1;XP_008321921.1;XP_008322450.1;XP_008326670.1;XP_008327233.1;XP_008330606.1;XP_008331096.1;XP_008332179.1;XP_008334146.1;XP_008334147.1;XP_008334936.1;XP_008335786.1;XP_008336294.2;XP_016888042.1;XP_016890230.1;XP_016890231.1;XP_016892773.1;XP_016895…	K00854+K16190+K00008+K00078+K00078+K00011+K00011+K00012+K00963+K00011+K01805+K21031+K13247+K16190+K01195+K14756+K00002+K00699+K00699+K00002+K00002+K00699+K00078+K00011+K00011+K00963+K00699+K00002+K00699+K00078+K00699+K03331+K00699+K00699+K01783+K00699+K00699
Metabolism	Glycan biosynthesis and metabolism	Mucin type O-glycan biosynthesis	37	ko00512	XP_008306079.1;XP_008306346.1;XP_008307080.1;XP_008308105.1;XP_008309298.1;XP_008309997.1;XP_008310037.1;XP_008312233.1;XP_008316007.1;XP_008316376.1;XP_008317075.1;XP_008318223.1;XP_008318224.1;XP_008318791.1;XP_008321840.1;XP_008322881.1;XP_008323751.1;XP_008324671.1;XP_008326940.1;XP_008326966.1;XP_008329514.1;XP_008329590.1;XP_008330054.1;XP_008330208.1;XP_008331175.1;XP_008333823.1;XP_008334…	K00710+K00710+K00710+K00710+K03368+K09662+K00710+K00710+K00710+K00710+K00731+K00731+K00731+K03368+K00710+K00710+K09663+K09653+K00710+K00710+K00710+K00780+K00731+K00710+K00710+K09663+K00710+K00710+K00710+K00710+K00710+K09905+K09662+K03479+K00710+K00710+K00710
Metabolism	Metabolism of cofactors and vitamins	Porphyrin and chlorophyll metabolism	37	ko00860	XP_008305759.1;XP_008306975.1;XP_008307087.1;XP_008309015.1;XP_008312574.1;XP_008316852.1;XP_008317982.1;XP_008318820.1;XP_008320222.1;XP_008322539.1;XP_008328103.1;XP_008328924.3;XP_008328986.1;XP_008330606.1;XP_008330911.3;XP_008332694.1;XP_008333072.1;XP_008333751.1;XP_008333829.1;XP_008334146.1;XP_008334147.1;XP_008334163.1;XP_008336294.2;XP_008336452.1;XP_016895440.1;XP_024908476.1;XP_024909…	K01764+K01749+K05901+K14163+K02257+K00643+K01698+K00643+K02259+K01772+K21418+K01764+K00510+K01195+K14735+K13624+K01599+K00798+K19054+K00699+K00699+K05901+K00699+K00643+K00699+K00699+K00228+K01764+K00699+K00699+K01885+K00643+K00231+K00699+K01698+K00699+K00699
Metabolism	Xenobiotics biodegradation and metabolism	Drug metabolism - cytochrome P450	36	ko00982	XP_008305424.2;XP_008308658.1;XP_008309010.2;XP_008314221.1;XP_008314222.1;XP_008315954.1;XP_008320262.1;XP_008320574.2;XP_008320655.1;XP_008320959.1;XP_008324170.1;XP_008324786.1;XP_008324787.1;XP_008330278.1;XP_008333781.1;XP_008333875.1;XP_008334146.1;XP_008334147.1;XP_008334603.1;XP_008335788.1;XP_008336294.2;XP_016886853.1;XP_016891078.1;XP_016895440.1;XP_016895609.1;XP_024908476.1;XP_024909…	K00485+K00129+K00121+K00799+K00799+K00799+K00799+K00157+K00799+K13299+K00485+K00121+K00121+K00799+K00129+K00799+K00699+K00699+K00485+K00799+K00699+K00485+K00157+K00699+K00121+K00699+K00485+K00699+K00699+K00699+K00274+K00129+K00699+K00699+K00485+K00485
Organismal Systems	Environmental adaptation	Plant-pathogen interaction	36	ko04626	XP_008305625.1;XP_008307061.1;XP_008307331.1;XP_008308110.1;XP_008308441.1;XP_008310403.1;XP_008310981.1;XP_008311248.2;XP_008311363.1;XP_008311364.1;XP_008312884.2;XP_008317804.1;XP_008319539.1;XP_008319590.1;XP_008321509.1;XP_008323154.1;XP_008324079.1;XP_008324423.1;XP_008324553.1;XP_008325260.1;XP_008325732.1;XP_008327167.1;XP_008327989.1;XP_008331450.1;XP_008334518.1;XP_008335348.1;XP_016894…	K02183+K02183+K02183+K02183+K02183+K09487+K02183+K04079+K04079+K04079+K02183+K02183+K02183+K02358+K02183+K00864+K02183+K02183+K02183+K02183+K01373+K00864+K02358+K02183+K02183+K02183+K02183+K02183+K12795+K02183+K01373+K02183+K04368+K02183+K02183+K02183
Metabolism	Metabolism of other amino acids	beta-Alanine metabolism	35	ko00410	XP_008306287.1;XP_008306736.1;XP_008306737.1;XP_008308658.1;XP_008309496.1;XP_008310670.1;XP_008311398.1;XP_008314948.1;XP_008315288.1;XP_008320160.1;XP_008322067.1;XP_008322116.1;XP_008322358.1;XP_008323793.1;XP_008326858.2;XP_008326988.1;XP_008327215.1;XP_008328099.1;XP_008328731.1;XP_008328743.1;XP_008329004.2;XP_008329735.1;XP_008331845.1;XP_008332485.1;XP_008332906.1;XP_008333781.1;XP_008333…	K01580+K00128+K00128+K00129+K01578+K07515+K00140+K12259+K00232+K07511+K00128+K05604+K01464+K00248+K01580+K07514+K05605+K14085+K13524+K00276+K00128+K08660+K00149+K01580+K00207+K00129+K01431+K00149+K00276+K00149+K00232+K00276+K00129+K00276+K00128
Human Diseases	Immune diseases	Graft-versus-host disease	34	ko05332	NP_001281129.1;NP_001281134.1;NP_001284510.1;XP_008313568.1;XP_008320651.1;XP_008321301.1;XP_008321302.1;XP_008322259.2;XP_008322425.2;XP_008323709.1;XP_008323803.1;XP_008323922.1;XP_008325011.1;XP_008327124.1;XP_008327592.1;XP_008330028.1;XP_008330269.1;XP_008333362.1;XP_008333808.1;XP_008333810.1;XP_008333812.2;XP_008335104.1;XP_008335960.1;XP_008336767.1;XP_016890421.1;XP_016896652.1;XP_024908…	K06752+K06752+K04519+K04687+K04390+K06752+K06752+K03156+K06752+K06470+K04519+K06752+K04389+K01353+K07818+K03156+K05405+K04519+K07818+K07818+K07818+K07818+K06752+K01353+K07818+K06751+K04389+K05413+K07818+K07818+K10785+K06752+K10785+K06751
Metabolism	Glycan biosynthesis and metabolism	Glycosaminoglycan degradation	32	ko00531	XP_008309793.1;XP_008309795.1;XP_008309796.1;XP_008312357.1;XP_008314878.1;XP_008315223.2;XP_008315521.1;XP_008317812.1;XP_008317813.1;XP_008320095.1;XP_008320341.1;XP_008323908.1;XP_008323911.2;XP_008323912.1;XP_008326979.1;XP_008330508.2;XP_008330606.1;XP_016888359.1;XP_016891183.1;XP_016893937.1;XP_016893964.1;XP_016894105.1;XP_016894181.1;XP_024908734.1;XP_024910734.1;XP_024911620.1;XP_024912…	K01197+K01197+K01197+K01205+K12309+K10532+K01565+K01197+K01197+K07965+K10532+K01135+K01135+K01135+K12309+K12309+K01195+K01197+K01197+K01135+K07964+K12373+K01137+K01217+K12309+K01132+K01197+K01197+K01565+K01197+K01135+K01136
Metabolism	Energy metabolism	Carbon fixation in photosynthetic organisms	31	ko00710	XP_008305774.1;XP_008307679.1;XP_008308463.1;XP_008312835.1;XP_008314370.1;XP_008314466.1;XP_008315440.1;XP_008316286.1;XP_008319601.2;XP_008320093.1;XP_008320975.1;XP_008321006.1;XP_008321861.1;XP_008321879.1;XP_008323706.1;XP_008323877.1;XP_008325304.1;XP_008326258.1;XP_008330584.1;XP_008330628.1;XP_008330936.1;XP_008334403.1;XP_008336292.3;XP_008336764.1;XP_024908854.1;XP_024909207.1;XP_024914…	K00814+K01623+K14455+K01623+K01807+K14454+K00025+K00615+K00025+K14454+K00134+K01803+K00029+K00026+K00025+K03841+K01623+K00029+K11214+K00927+K01623+K03841+K00615+K00814+K03841+K14454+K00615+K00615+K01783+K00814+K00814
Genetic Information Processing	Replication and repair	Mismatch repair	31	ko03430	XP_008307599.1;XP_008312168.1;XP_008313318.1;XP_008315122.1;XP_008316032.1;XP_008316194.1;XP_008318833.1;XP_008320483.1;XP_008320687.1;XP_008320710.1;XP_008320918.1;XP_008327987.1;XP_008331092.1;XP_008331121.1;XP_008333241.1;XP_008334386.1;XP_008334479.1;XP_008334746.1;XP_008335395.1;XP_016890594.1;XP_016894912.1;XP_016896328.2;XP_016898402.1;XP_024908222.1;XP_024908680.1;XP_024910989.1;XP_024913…	K07466+K08735+K10858+K10754+K03505+K10755+K10754+K08737+K10746+K10746+K10739+K02327+K10756+K07466+K03504+K04802+K10756+K02328+K10755+K08739+K08734+K10754+K08736+K10747+K02328+K10746+K03111+K10746+K10746+K10746+K10746
Organismal Systems	Excretory system	Collecting duct acid secretion	31	ko04966	XP_008305969.1;XP_008306375.1;XP_008310048.1;XP_008311625.1;XP_008312360.1;XP_008312841.1;XP_008313652.1;XP_008313772.1;XP_008314460.1;XP_008316159.2;XP_008320785.3;XP_008321927.1;XP_008322655.1;XP_008324414.1;XP_008324569.1;XP_008325285.1;XP_008325887.1;XP_008328172.1;XP_008328250.1;XP_008328324.1;XP_008329974.1;XP_008331416.1;XP_008333021.1;XP_008333064.1;XP_008335498.1;XP_016887010.1;XP_024908…	K13627+K18245+K02150+K02149+K02154+K02155+K02151+K02150+K02153+K02148+K02147+K02148+K02147+K02152+K02154+K02154+K02153+K02145+K02154+K02155+K02148+K02145+K18245+K13627+K02154+K02145+K02146+K02146+K02146+K06573+K02148
Metabolism	Lipid metabolism	Steroid biosynthesis	30	ko00100	XP_008305322.1;XP_008305465.1;XP_008308133.1;XP_008309082.1;XP_008311147.1;XP_008313197.1;XP_008315683.1;XP_008316320.1;XP_008318350.1;XP_008319362.1;XP_008321918.1;XP_008325532.1;XP_008328082.1;XP_008328349.1;XP_008330134.1;XP_008330566.1;XP_008331291.1;XP_008331825.1;XP_008334650.1;XP_016887913.1;XP_016892039.1;XP_024909618.1;XP_024909619.1;XP_024909747.1;XP_024909777.1;XP_024912414.1;XP_024915…	K09828+K13373+K00213+K07748+K00801+K01052+K07750+K01824+K07438+K07436+K00511+K07748+K07748+K00637+K05917+K00222+K00227+K13373+K12298+K07419+K00637+K12298+K12298+K00637+K07748+K19532+K00637+K12298+K12298+K01852
Metabolism	Amino acid metabolism	Arginine biosynthesis	30	ko00220	XP_008305774.1;XP_008308463.1;XP_008311803.1;XP_008312154.1;XP_008313201.1;XP_008314466.1;XP_008315138.1;XP_008317732.1;XP_008318006.1;XP_008319912.1;XP_008320093.1;XP_008322734.1;XP_008323177.1;XP_008326250.1;XP_008327035.1;XP_008327225.1;XP_008331393.1;XP_008332371.1;XP_008336474.1;XP_008336764.1;XP_016895742.1;XP_024908625.1;XP_024909048.1;XP_024909207.1;XP_024909797.1;XP_024911992.1;XP_024914…	K00814+K14455+K01476+K00261+K01476+K14454+K01915+K01425+K14677+K00261+K14454+K01915+K01425+K00611+K01948+K01425+K01755+K01915+K14677+K00814+K11067+K13240+K13240+K14454+K01755+K01425+K01915+K01940+K00814+K00814
Metabolism	Glycan biosynthesis and metabolism	Glycosylphosphatidylinositol(GPI)-anchor biosynthesis	29	ko00563	XP_008305346.1;XP_008305359.1;XP_008305924.2;XP_008307357.1;XP_008308246.1;XP_008311054.1;XP_008312165.1;XP_008312870.1;XP_008316925.1;XP_008318622.1;XP_008319495.3;XP_008322706.1;XP_008324383.1;XP_008326138.1;XP_008327156.1;XP_008330598.1;XP_008330935.2;XP_008332569.1;XP_008334832.1;XP_008335169.1;XP_008335979.2;XP_008336026.2;XP_008336480.3;XP_016887138.1;XP_024917460.1;XP_024919015.1;XP_024920…	K03859+K07541+K05284+K05291+K05291+K03858+K05287+K03861+K05292+K05291+K05293+K09658+K05288+K03857+K05294+K03434+K05291+K05289+K05291+K05286+K05291+K05283+K03861+K05285+K07542+K05310+K03860+K05283+K05290
Metabolism	Energy metabolism	Nitrogen metabolism	28	ko00910	XP_008306375.1;XP_008307494.1;XP_008308413.1;XP_008309251.1;XP_008312154.1;XP_008312905.1;XP_008312906.1;XP_008312908.1;XP_008312909.1;XP_008313110.1;XP_008315138.1;XP_008317045.1;XP_008319912.1;XP_008322734.1;XP_008324055.1;XP_008327035.1;XP_008330996.1;XP_008332371.1;XP_008332902.1;XP_008333021.1;XP_008336307.1;XP_016888567.1;XP_016893304.1;XP_016895745.1;XP_016897047.1;XP_024913866.1;XP_024914…	K18245+K18246+K01672+K01672+K00261+K18246+K18246+K18246+K18246+K01672+K01915+K01672+K00261+K01915+K01672+K01948+K18246+K01915+K01672+K18245+K18246+K01672+K01672+K01672+K18246+K18246+K01915+K18246
Metabolism	Global and overview maps	2-Oxocarboxylic acid metabolism	28	ko01210	XP_008305774.1;XP_008308463.1;XP_008308499.1;XP_008309135.1;XP_008309213.1;XP_008309940.1;XP_008314466.1;XP_008316364.1;XP_008317293.1;XP_008318006.1;XP_008319241.1;XP_008320093.1;XP_008327402.1;XP_008328463.1;XP_008336341.1;XP_008336474.1;XP_008336538.3;XP_008336764.1;XP_016889048.1;XP_016890281.1;XP_016891529.1;XP_016895438.1;XP_016895742.1;XP_024909207.1;XP_024913715.1;XP_024917066.1;XP_024921…	K00814+K14455+K00030+K00031+K00031+K00030+K14454+K00030+K01647+K14677+K00030+K14454+K00826+K01681+K00031+K14677+K01681+K00814+K01681+K00825+K00030+K00031+K11067+K14454+K01681+K00030+K00814+K00814
Metabolism	Lipid metabolism	Fatty acid biosynthesis	27	ko00061	NP_001315169.1;XP_008306268.1;XP_008306373.1;XP_008306378.1;XP_008307012.1;XP_008308155.1;XP_008312348.1;XP_008312605.1;XP_008312707.1;XP_008313788.1;XP_008315110.2;XP_008319297.1;XP_008320919.1;XP_008325840.1;XP_008328814.1;XP_008329304.1;XP_008329794.1;XP_008330559.1;XP_008332150.1;XP_008333741.1;XP_008334165.1;XP_008334995.1;XP_008335833.1;XP_016889900.1;XP_016896634.1;XP_024909914.1;XP_024921…	K11262+K18660+K00665+K00665+K01897+K18660+K01897+K00665+K22540+K00645+K01897+K22540+K07512+K01897+K00665+K01071+K09458+K15013+K01897+K01946+K15013+K01897+K11539+K00665+K13370+K15013+K01897
Metabolism	Glycan biosynthesis and metabolism	Glycosphingolipid biosynthesis - globo and isoglobo series	27	ko00603	XP_008308239.1;XP_008308334.1;XP_008308336.1;XP_008309298.1;XP_008313757.1;XP_008313769.1;XP_008313770.1;XP_008317851.1;XP_008318791.1;XP_008318898.2;XP_008322106.1;XP_008324625.1;XP_008329590.1;XP_008330253.1;XP_008330259.1;XP_008330260.1;XP_008332945.1;XP_016894105.1;XP_016894921.1;XP_016896362.1;XP_024909192.1;XP_024911465.1;XP_024911479.1;XP_024911621.1;XP_024912402.1;XP_024913237.1;XP_024913…	K03663+K20736+K20736+K03368+K03663+K03663+K03663+K20736+K03368+K00722+K01204+K01189+K00780+K03663+K03663+K03663+K00722+K12373+K01988+K03663+K00722+K20736+K20736+K20736+K01204+K03371+K03663
Metabolism	Carbohydrate metabolism	Ascorbate and aldarate metabolism	26	ko00053	XP_008306736.1;XP_008306737.1;XP_008306970.1;XP_008315127.1;XP_008322067.1;XP_008327233.1;XP_008328099.1;XP_008329004.2;XP_008331845.1;XP_008334146.1;XP_008334147.1;XP_008335228.1;XP_008336294.2;XP_016886810.1;XP_016888303.1;XP_016889217.1;XP_016895440.1;XP_024908476.1;XP_024908596.1;XP_024913181.1;XP_024914383.1;XP_024917769.1;XP_024918241.1;XP_024921497.1;XP_024921498.1;XP_024921499.1	K00128+K00128+K16190+K00012+K00128+K16190+K14085+K00128+K00149+K00699+K00699+K00149+K00699+K01053+K00469+K00149+K00699+K00699+K00469+K00699+K00699+K00699+K00469+K00699+K00699+K00128
Metabolism	Amino acid metabolism	Histidine metabolism	26	ko00340	XP_008305637.1;XP_008306736.1;XP_008306737.1;XP_008308658.1;XP_008308717.1;XP_008310780.1;XP_008313621.1;XP_008322067.1;XP_008322116.1;XP_008327121.1;XP_008328099.1;XP_008329004.2;XP_008329735.1;XP_008330553.1;XP_008331845.1;XP_008333781.1;XP_008335228.1;XP_016889217.1;XP_016892485.1;XP_024908741.1;XP_024909769.1;XP_024918199.1;XP_024919289.1;XP_024919440.1;XP_024920238.1;XP_024921499.1	K11182+K00128+K00128+K00129+K01590+K01745+K01468+K00128+K05604+K00546+K14085+K00128+K08660+K01437+K00149+K00129+K00149+K00149+K01712+K19787+K01590+K13990+K13990+K00274+K00129+K00128
Metabolism	Glycan biosynthesis and metabolism	Glycosaminoglycan biosynthesis - keratan sulfate	26	ko00533	XP_008305686.1;XP_008307071.1;XP_008308348.1;XP_008309298.1;XP_008309416.1;XP_008309602.1;XP_008311618.1;XP_008316452.1;XP_008316991.1;XP_008318791.1;XP_008322270.1;XP_008324330.1;XP_008325042.1;XP_008329438.1;XP_008329590.1;XP_008331555.1;XP_008331885.1;XP_008332641.1;XP_008336544.2;XP_008336676.1;XP_016888545.1;XP_024909581.1;XP_024910345.1;XP_024916558.1;XP_024918748.1;XP_024918749.1	K07967+K07968+K01022+K03368+K01022+K09671+K00717+K07968+K09664+K03368+K07968+K00741+K07966+K09664+K00780+K07969+K00781+K07967+K09671+K00781+K09671+K01022+K04745+K00741+K00741+K00741
Metabolism	Metabolism of terpenoids and polyketides	Terpenoid backbone biosynthesis	26	ko00900	XP_008305895.1;XP_008306361.1;XP_008308874.1;XP_008311283.1;XP_008311341.1;XP_008311661.1;XP_008315135.1;XP_008316766.1;XP_008320570.1;XP_008321115.1;XP_008321175.1;XP_008322664.1;XP_008324595.1;XP_008325736.1;XP_008330468.1;XP_008330615.1;XP_008333753.1;XP_008334324.1;XP_016897040.1;XP_024909053.1;XP_024912806.1;XP_024913331.1;XP_024913602.1;XP_024917262.1;XP_024917528.1;XP_024917860.1	K01823+K12504+K01597+K05954+K00626+K05954+K12505+K00587+K00804+K13273+K11778+K01641+K05906+K05955+K00626+K15890+K00869+K15889+K05906+K00021+K19177+K06013+K08658+K11778+K00787+K00021
Metabolism	Biosynthesis of other secondary metabolites	Streptomycin biosynthesis	25	ko00521	XP_008308804.1;XP_008308805.1;XP_008309867.1;XP_008321556.2;XP_008322902.1;XP_008331460.1;XP_008331584.1;XP_008333685.2;XP_008333953.1;XP_008335688.1;XP_008335794.1;XP_008336270.2;XP_008336376.2;XP_008336475.2;XP_008336509.2;XP_016887173.1;XP_016887304.1;XP_016890909.1;XP_016890910.1;XP_024908564.1;XP_024909557.1;XP_024915762.1;XP_024918001.1;XP_024921204.1;XP_024921205.1	K00844+K00844+K01858+K01092+K01710+K01835+K00844+K01835+K00844+K01092+K01835+K01835+K00844+K01092+K01835+K01092+K01092+K00844+K00844+K01835+K01092+K01092+K01710+K00844+K00844
Metabolism	Carbohydrate metabolism	Butanoate metabolism	25	ko00650	XP_008305770.1;XP_008306287.1;XP_008310670.1;XP_008311314.1;XP_008311341.1;XP_008315704.1;XP_008316736.1;XP_008320160.1;XP_008320324.1;XP_008322664.1;XP_008323793.1;XP_008326858.2;XP_008326988.1;XP_008328731.1;XP_008330468.1;XP_008332485.1;XP_008334265.1;XP_008334266.2;XP_008334593.1;XP_016886969.1;XP_016890406.1;XP_016890582.2;XP_024908607.1;XP_024917487.1;XP_024917500.1	K01027+K01580+K07515+K00109+K00626+K00022+K01640+K07511+K01640+K01641+K00248+K01580+K07514+K13524+K00626+K01580+K01027+K01027+K01907+K00019+K00019+K00022+K01907+K01907+K00139
Metabolism	Lipid metabolism	alpha-Linolenic acid metabolism	24	ko00592	XP_008310383.1;XP_008311698.1;XP_008314704.1;XP_008315288.1;XP_008315390.1;XP_008316077.1;XP_008320500.1;XP_008321239.1;XP_008323440.1;XP_008323853.1;XP_008328180.1;XP_008328240.1;XP_008331156.1;XP_008333399.2;XP_008334291.1;XP_008334839.1;XP_008334840.1;XP_016890488.1;XP_016894859.1;XP_016895834.1;XP_024908232.1;XP_024910807.1;XP_024913352.1;XP_024920622.1	K10226+K14621+K07513+K00232+K01047+K01047+K01047+K16817+K16817+K01047+K16817+K16342+K16342+K01047+K01047+K01047+K01047+K16343+K16817+K16342+K01047+K01047+K00232+K01047
Metabolism	Energy metabolism	Carbon fixation pathways in prokaryotes	24	ko00720	XP_008308234.1;XP_008309135.1;XP_008309213.1;XP_008311341.1;XP_008316316.1;XP_008316727.1;XP_008316981.1;XP_008316984.1;XP_008325245.1;XP_008328463.1;XP_008330468.1;XP_008332881.1;XP_008332938.1;XP_008333578.1;XP_008335571.2;XP_008336341.1;XP_008336538.3;XP_016889048.1;XP_016891131.1;XP_016895438.1;XP_024908421.1;XP_024912381.1;XP_024912722.1;XP_024913715.1	K05606+K00031+K00031+K00626+K01895+K00297+K01958+K01895+K01895+K01681+K00626+K01895+K01895+K01679+K01895+K00031+K01681+K01681+K01895+K00031+K01895+K01847+K01895+K01681
Genetic Information Processing	Replication and repair	Non-homologous end-joining	24	ko03450	XP_008305732.1;XP_008307875.1;XP_008313041.1;XP_008322787.1;XP_008323379.1;XP_008326808.1;XP_008330529.1;XP_008334857.1;XP_008336326.2;XP_008336347.1;XP_008336364.2;XP_008336385.2;XP_008336506.2;XP_016889510.1;XP_016893340.1;XP_016896589.1;XP_016897578.2;XP_024910457.1;XP_024913681.1;XP_024916969.1;XP_024918170.1;XP_024920283.1;XP_024920469.1;XP_024920564.1	K04799+K10865+K10884+K10980+K03513+K10885+K10866+K10886+K06642+K06642+K06642+K06642+K06642+K10887+K10884+K10884+K04799+K06642+K10884+K00977+K10777+K10884+K10884+K10884
Metabolism	Amino acid metabolism	Phenylalanine metabolism	23	ko00360	XP_008306927.1;XP_008308463.1;XP_008308658.1;XP_008309623.1;XP_008312312.1;XP_008314466.1;XP_008320093.1;XP_008322125.1;XP_008323093.1;XP_008325220.1;XP_008328743.1;XP_008331004.2;XP_008333371.1;XP_008333781.1;XP_008334780.1;XP_008336068.1;XP_008336613.1;XP_024909207.1;XP_024913185.1;XP_024919440.1;XP_024919950.1;XP_024920238.1;XP_024920306.1	K03334+K14455+K00129+K00815+K00457+K14454+K14454+K01593+K01593+K07253+K00276+K00457+K00457+K00129+K00457+K00457+K00276+K14454+K00500+K00274+K00276+K00129+K00276
Metabolism	Glycan biosynthesis and metabolism	Other glycan degradation	23	ko00511	XP_008309927.1;XP_008311033.1;XP_008311995.1;XP_008313061.1;XP_008314774.2;XP_008314878.1;XP_008321731.1;XP_008324829.1;XP_008326979.1;XP_008328825.1;XP_008329418.1;XP_008329621.1;XP_008330508.2;XP_008336103.2;XP_016887677.2;XP_016888193.1;XP_016893718.1;XP_016894105.1;XP_016897192.1;XP_016898290.1;XP_024909726.1;XP_024910734.1;XP_024917273.1	K01191+K01206+K01192+K14459+K12311+K12309+K17108+K01444+K12309+K01227+K01186+K01206+K12309+K01201+K12357+K01201+K01201+K12373+K12357+K01201+K12311+K12309+K01201
Metabolism	Lipid metabolism	Linoleic acid metabolism	23	ko00591	XP_008311698.1;XP_008314454.1;XP_008315390.1;XP_008316077.1;XP_008320500.1;XP_008321239.1;XP_008323440.1;XP_008323853.1;XP_008328180.1;XP_008328240.1;XP_008331156.1;XP_008333399.2;XP_008334291.1;XP_008334839.1;XP_008334840.1;XP_008336487.1;XP_016890488.1;XP_016894859.1;XP_016895834.1;XP_024908232.1;XP_024909543.1;XP_024910807.1;XP_024920622.1	K14621+K07418+K01047+K01047+K01047+K16817+K16817+K01047+K16817+K16342+K16342+K01047+K01047+K01047+K01047+K07418+K16343+K16817+K16342+K01047+K07418+K01047+K01047
Metabolism	Glycan biosynthesis and metabolism	Glycosphingolipid biosynthesis - ganglio series	22	ko00604	XP_008309298.1;XP_008314878.1;XP_008317074.1;XP_008317661.1;XP_008318218.1;XP_008318791.1;XP_008324034.1;XP_008324036.1;XP_008324514.1;XP_008326979.1;XP_008329590.1;XP_008330508.2;XP_008333124.1;XP_008333882.1;XP_016894105.1;XP_016894603.1;XP_024909857.1;XP_024910583.1;XP_024910734.1;XP_024913237.1;XP_024916482.1;XP_024921946.1	K03368+K12309+K00725+K00715+K00725+K03368+K03376+K03373+K03369+K12309+K00780+K12309+K03375+K03372+K12373+K03370+K03375+K03372+K12309+K03371+K03370+K03373
Metabolism	Metabolism of cofactors and vitamins	One carbon pool by folate	22	ko00670	XP_008308182.1;XP_008308515.1;XP_008308646.1;XP_008310574.1;XP_008311930.1;XP_008313446.1;XP_008316727.1;XP_008316949.1;XP_008318876.1;XP_008324163.1;XP_008328490.1;XP_008333548.1;XP_008334085.1;XP_008334318.2;XP_008336227.2;XP_016887027.1;XP_024912423.1;XP_024913177.1;XP_024915543.1;XP_024917803.1;XP_024918199.1;XP_024919289.1	K00602+K01934+K00604+K00287+K00288+K00289+K00297+K00605+K00600+K00288+K00600+K13403+K00287+K13403+K00288+K00560+K13402+K00548+K00289+K11787+K13990+K13990
Metabolism	Metabolism of cofactors and vitamins	Thiamine metabolism	22	ko00730	XP_008305613.1;XP_008305670.1;XP_008306999.1;XP_008311193.1;XP_008318938.1;XP_008318967.1;XP_008324158.1;XP_008329232.2;XP_008329378.2;XP_008333123.1;XP_008335027.1;XP_008336196.3;XP_016887307.1;XP_016889385.1;XP_016898505.1;XP_024909693.1;XP_024910021.1;XP_024910144.1;XP_024912733.1;XP_024914347.1;XP_024916837.1;XP_024921692.1	K00939+K00949+K01077+K14394+K04487+K01077+K00939+K00939+K01077+K00939+K00939+K14394+K00939+K00939+K00939+K00939+K01077+K05307+K14394+K00939+K06928+K00939
Environmental Information Processing	Signal transduction	Two-component system	22	ko02020	XP_008306999.1;XP_008308886.1;XP_008310596.2;XP_008311341.1;XP_008315138.1;XP_008317732.1;XP_008318967.1;XP_008319493.1;XP_008320222.1;XP_008320725.1;XP_008322734.1;XP_008323177.1;XP_008326101.1;XP_008327225.1;XP_008329378.2;XP_008329708.1;XP_008330468.1;XP_008332371.1;XP_008335098.1;XP_024910021.1;XP_024911992.1;XP_024914355.1	K01077+K00411+K00411+K00626+K01915+K01425+K01077+K00413+K02259+K08738+K01915+K01425+K08738+K01425+K01077+K08738+K00626+K01915+K00027+K01077+K01425+K01915
Genetic Information Processing	Folding, sorting and degradation	Protein export	22	ko03060	XP_008306781.1;XP_008307906.1;XP_008309141.1;XP_008310931.1;XP_008311485.1;XP_008312533.1;XP_008313689.1;XP_008315292.1;XP_008316006.1;XP_008318506.1;XP_008318530.1;XP_008321237.1;XP_008322417.1;XP_008324808.1;XP_008332809.1;XP_008334708.1;XP_008336636.1;XP_016887218.1;XP_016887791.1;XP_016888022.1;XP_024912086.1;XP_024918149.1	K13431+K12272+K13280+K03109+K09540+K03106+K12947+K03107+K12948+K12946+K10956+K09481+K03104+K03108+K12275+K03105+K03105+K07342+K03217+K09647+K09648+K09490
Metabolism	Lipid metabolism	Primary bile acid biosynthesis	21	ko00120	XP_008309220.2;XP_008309360.1;XP_008310487.1;XP_008310968.1;XP_008311075.1;XP_008313268.1;XP_008314088.2;XP_008318772.1;XP_008323784.1;XP_008324473.2;XP_008327565.1;XP_008332661.1;XP_008332889.1;XP_008333942.1;XP_008334202.1;XP_008335647.1;XP_008335728.1;XP_008336202.3;XP_016892018.1;XP_024908106.1;XP_024917891.1	K10223+K10214+K10223+K07440+K00488+K10223+K00251+K11992+K10223+K01796+K12408+K07431+K00489+K10223+K12405+K07430+K08764+K07440+K12405+K08764+K00488
Human Diseases	Immune diseases	Asthma	21	ko05310	NP_001281129.1;NP_001281134.1;XP_008318394.2;XP_008321301.1;XP_008321302.1;XP_008322259.2;XP_008322425.2;XP_008323922.1;XP_008324585.1;XP_008325677.1;XP_008330028.1;XP_008335960.1;XP_016892162.1;XP_016896102.2;XP_016897762.1;XP_024909215.1;XP_024915522.1;XP_024916051.1;XP_024917006.1;XP_024918295.1;XP_024920314.1	K06752+K06752+K05443+K06752+K06752+K03156+K06752+K06752+K10788+K07983+K03156+K06752+K03160+K06856+K07983+K10788+K03160+K10785+K06752+K10788+K10785
Metabolism	Metabolism of other amino acids	Taurine and hypotaurine metabolism	20	ko00430	XP_008306287.1;XP_008307422.1;XP_008312390.1;XP_008317140.1;XP_008317582.1;XP_008321199.1;XP_008324536.1;XP_008324537.1;XP_008326858.2;XP_008331332.1;XP_008331333.1;XP_008332485.1;XP_008332744.1;XP_008334195.1;XP_008335116.1;XP_008335118.1;XP_024908465.1;XP_024916550.1;XP_024920524.1;XP_024920536.1	K01580+K00681+K10712+K01594+K00681+K00681+K18592+K18592+K01580+K00681+K00681+K01580+K00681+K00456+K18592+K18592+K00456+K10712+K00681+K00681
Organismal Systems	Endocrine system	Renin-angiotensin system	20	ko04614	XP_008306245.1;XP_008307030.1;XP_008307788.1;XP_008308464.1;XP_008309030.1;XP_008309650.1;XP_008309653.1;XP_008311319.1;XP_008312995.1;XP_008319457.1;XP_008319763.1;XP_008320850.1;XP_008323964.1;XP_008326657.2;XP_008333019.1;XP_008335054.1;XP_016887914.1;XP_024912241.1;XP_024915385.1;XP_024919258.1	K04166+K01285+K01389+K13289+K11140+K11140+K11140+K01322+K01283+K13289+K09821+K11141+K01392+K19514+K01392+K01257+K09708+K11140+K01380+K04167
Metabolism	Metabolism of other amino acids	Cyanoamino acid metabolism	19	ko00460	XP_008307422.1;XP_008314733.1;XP_008317582.1;XP_008318876.1;XP_008321199.1;XP_008324536.1;XP_008324537.1;XP_008324688.1;XP_008328453.2;XP_008328490.1;XP_008331332.1;XP_008331333.1;XP_008332744.1;XP_008335116.1;XP_008335118.1;XP_016892626.1;XP_024916892.1;XP_024920524.1;XP_024920536.1	K00681+K13051+K00681+K00600+K00681+K18592+K18592+K05350+K13051+K00600+K00681+K00681+K00681+K18592+K18592+K13051+K13051+K00681+K00681
Metabolism	Metabolism of cofactors and vitamins	Ubiquinone and other terpenoid-quinone biosynthesis	17	ko00130	XP_008309623.1;XP_008312312.1;XP_008312913.1;XP_008315650.1;XP_008321851.1;XP_008326819.2;XP_008330607.1;XP_008331004.2;XP_008333371.1;XP_008333778.1;XP_008334071.1;XP_008334521.2;XP_008334780.1;XP_008336068.1;XP_024911428.1;XP_024913276.1;XP_024917916.1	K00815+K00457+K05357+K06134+K00591+K00355+K05357+K00457+K00457+K06126+K06125+K06127+K00457+K00457+K00355+K00591+K10106
Genetic Information Processing	Folding, sorting and degradation	Sulfur relay system	17	ko04122	XP_008307020.1;XP_008310767.1;XP_008314008.1;XP_008316108.1;XP_008316700.1;XP_008317994.1;XP_008318938.1;XP_008328418.1;XP_008328419.1;XP_008333978.1;XP_008334823.1;XP_008336490.2;XP_016893915.1;XP_016894147.1;XP_024910230.1;XP_024914928.1;XP_024916759.1	K14168+K03635+K14168+K14168+K14168+K14168+K04487+K01011+K01011+K03635+K14168+K14168+K12161+K11996+K14168+K14168+K14169
Metabolism	Metabolism of other amino acids	Selenocompound metabolism	16	ko00450	XP_008310168.1;XP_008312795.1;XP_008314883.1;XP_008316560.2;XP_008318767.1;XP_008318852.1;XP_008320665.1;XP_008324584.1;XP_008324721.1;XP_008327320.1;XP_008334785.1;XP_008336139.2;XP_024909859.1;XP_024913177.1;XP_024914639.1;XP_024918348.1	K01008+K10837+K13811+K01008+K22182+K01874+K13811+K03341+K01874+K01758+K22182+K22182+K00816+K00548+K01874+K00816
Organismal Systems	Environmental adaptation	Circadian rhythm - fly	15	ko04711	XP_008307580.1;XP_008309421.1;XP_008315265.1;XP_008320854.1;XP_008326895.1;XP_008327385.1;XP_008328512.1;XP_008329098.1;XP_008329613.1;XP_016890063.1;XP_024912053.1;XP_024912956.1;XP_024913015.1;XP_024921280.1;XP_024921843.1	K02633+K02296+K02223+K09057+K03083+K09057+K08960+K09057+K02223+K08960+K02296+K02296+K09057+K02223+K02633
Metabolism	Metabolism of cofactors and vitamins	Pantothenate and CoA biosynthesis	14	ko00770	XP_008310301.1;XP_008311221.1;XP_008313358.1;XP_008317846.1;XP_008319505.1;XP_008322358.1;XP_008327402.1;XP_008332906.1;XP_008333930.1;XP_016886647.2;XP_016891819.1;XP_024910674.1;XP_024913517.1;XP_024920759.1	K01598+K01513+K09680+K01922+K09680+K01464+K00826+K00207+K01431+K09680+K09680+K06133+K02318+K01513
Metabolism	Biosynthesis of other secondary metabolites	Isoquinoline alkaloid biosynthesis	14	ko00950	XP_008308026.1;XP_008308463.1;XP_008309623.1;XP_008314466.1;XP_008320093.1;XP_008322125.1;XP_008323093.1;XP_008328743.1;XP_008331330.1;XP_008336613.1;XP_024909207.1;XP_024919440.1;XP_024919950.1;XP_024920306.1	K00505+K14455+K00815+K14454+K14454+K01593+K01593+K00276+K00505+K00276+K14454+K00274+K00276+K00276
Metabolism	Metabolism of cofactors and vitamins	Riboflavin metabolism	13	ko00740	XP_008307087.1;XP_008311193.1;XP_008311221.1;XP_008323550.1;XP_008334040.1;XP_008334163.1;XP_008336196.3;XP_016890571.1;XP_016898241.1;XP_024910349.1;XP_024912733.1;XP_024917699.1;XP_024920759.1	K05901+K14394+K01513+K14410+K00861+K05901+K14394+K14379+K00861+K14379+K14394+K00953+K01513
Cellular Processes	Cellular community - prokaryotes	Quorum sensing	12	ko02024	XP_008306287.1;XP_008307012.1;XP_008312348.1;XP_008312533.1;XP_008315110.2;XP_008325840.1;XP_008326858.2;XP_008332150.1;XP_008332485.1;XP_008334995.1;XP_016887791.1;XP_024921305.1	K01580+K01897+K01897+K03106+K01897+K01897+K01580+K01897+K01580+K01897+K03217+K01897
Metabolism	Energy metabolism	Sulfur metabolism	11	ko00920	XP_008310681.1;XP_008311695.1;XP_008314883.1;XP_008318348.1;XP_008320665.1;XP_008321129.1;XP_008322267.1;XP_008328418.1;XP_008328419.1;XP_008332893.1;XP_024916719.1	K22470+K01082+K13811+K00387+K13811+K17285+K17725+K01011+K01011+K15759+K17725
Metabolism	Lipid metabolism	Synthesis and degradation of ketone bodies	10	ko00072	XP_008305770.1;XP_008311341.1;XP_008316736.1;XP_008320324.1;XP_008322664.1;XP_008330468.1;XP_008334265.1;XP_008334266.2;XP_016886969.1;XP_016890406.1	K01027+K00626+K01640+K01640+K01641+K00626+K01027+K01027+K00019+K00019
Metabolism	Metabolism of other amino acids	Phosphonate and phosphinate metabolism	10	ko00440	NP_001281132.1;XP_008305364.1;XP_008310960.2;XP_008315525.2;XP_008318934.1;XP_008327790.1;XP_008331292.1;XP_016887297.1;XP_016897045.1;XP_024913965.1	K00968+K00968+K00993+K00967+K13644+K00967+K00968+K00968+K00968+K00994
Metabolism	Biosynthesis of other secondary metabolites	Neomycin, kanamycin and gentamicin biosynthesis	10	ko00524	NP_001315180.1;XP_008308804.1;XP_008308805.1;XP_008331584.1;XP_008333953.1;XP_008336376.2;XP_016890909.1;XP_016890910.1;XP_024921204.1;XP_024921205.1	K12407+K00844+K00844+K00844+K00844+K00844+K00844+K00844+K00844+K00844
Metabolism	Xenobiotics biodegradation and metabolism	Chloroalkane and chloroalkene degradation	9	ko00625	XP_008306736.1;XP_008306737.1;XP_008309010.2;XP_008322067.1;XP_008324786.1;XP_008324787.1;XP_008329004.2;XP_016895609.1;XP_024921499.1	K00128+K00128+K00121+K00128+K00121+K00121+K00128+K00121+K00128
Metabolism	Metabolism of cofactors and vitamins	Vitamin B6 metabolism	9	ko00750	XP_008308579.1;XP_008312662.1;XP_008320574.2;XP_008327109.1;XP_008333423.1;XP_008334189.1;XP_008334559.1;XP_016891078.1;XP_024916816.1	K13248+K00275+K00157+K00868+K07758+K07758+K00831+K00157+K00868
Metabolism	Biosynthesis of other secondary metabolites	Tropane, piperidine and pyridine alkaloid biosynthesis	9	ko00960	XP_008308463.1;XP_008309623.1;XP_008314466.1;XP_008320093.1;XP_008328743.1;XP_008336613.1;XP_024909207.1;XP_024919950.1;XP_024920306.1	K14455+K00815+K14454+K14454+K00276+K00276+K14454+K00276+K00276
Metabolism	Global and overview maps	Degradation of aromatic compounds	9	ko01220	XP_008309010.2;XP_008324786.1;XP_008324787.1;XP_008332179.1;XP_008334936.1;XP_008335786.1;XP_016886810.1;XP_016895609.1;XP_024908174.1	K00121+K00121+K00121+K00002+K00002+K00002+K01053+K00121+K00002
Metabolism	Metabolism of other amino acids	D-Glutamine and D-glutamate metabolism	8	ko00471	XP_008312154.1;XP_008314776.1;XP_008314806.1;XP_008317732.1;XP_008319912.1;XP_008323177.1;XP_008327225.1;XP_024911992.1	K00261+K22210+K22210+K01425+K00261+K01425+K01425+K01425
Metabolism	Amino acid metabolism	Phenylalanine, tyrosine and tryptophan biosynthesis	7	ko00400	XP_008306927.1;XP_008308463.1;XP_008309623.1;XP_008314466.1;XP_008320093.1;XP_024909207.1;XP_024913185.1	K03334+K14455+K00815+K14454+K14454+K14454+K00500
Metabolism	Metabolism of cofactors and vitamins	Biotin metabolism	7	ko00780	XP_008311186.1;XP_008314580.1;XP_008327829.1;XP_008328543.1;XP_008329794.1;XP_008330265.1;XP_024921646.1	K01942+K01942+K01942+K01942+K09458+K01435+K01942
Metabolism	Xenobiotics biodegradation and metabolism	Caprolactam degradation	7	ko00930	XP_008315704.1;XP_008332179.1;XP_008334936.1;XP_008335786.1;XP_016886810.1;XP_016890582.2;XP_024908174.1	K00022+K00002+K00002+K00002+K01053+K00022+K00002
Metabolism	Biosynthesis of other secondary metabolites	Betalain biosynthesis	7	ko00965	XP_008308026.1;XP_008308032.1;XP_008308035.1;XP_008322125.1;XP_008323093.1;XP_008324883.1;XP_008331330.1	K00505+K00545+K00545+K01593+K01593+K00545+K00505
Metabolism	Metabolism of terpenoids and polyketides	Insect hormone biosynthesis	7	ko00981	XP_008306736.1;XP_008306737.1;XP_008322067.1;XP_008322890.2;XP_008329004.2;XP_008330615.1;XP_024921499.1	K00128+K00128+K00128+K14938+K00128+K15890+K00128
Organismal Systems	Environmental adaptation	Circadian rhythm - plant	6	ko04712	XP_008308448.1;XP_008309244.1;XP_008321713.1;XP_008321725.1;XP_008333059.1;XP_016896903.1	K03097+K03097+K03115+K03097+K10143+K03115
Metabolism	Metabolism of terpenoids and polyketides	Geraniol degradation	5	ko00281	XP_008315704.1;XP_008316736.1;XP_008320324.1;XP_008329545.1;XP_016890582.2	K00022+K01640+K01640+K11731+K00022
Metabolism	Metabolism of terpenoids and polyketides	Limonene and pinene degradation	5	ko00903	XP_008306736.1;XP_008306737.1;XP_008322067.1;XP_008329004.2;XP_024921499.1	K00128+K00128+K00128+K00128+K00128
Metabolism	Biosynthesis of other secondary metabolites	Caffeine metabolism	4	ko00232	XP_008314536.1;XP_008323589.1;XP_008327056.1;XP_016894758.1	K00622+K00106+K00365+K00106
Metabolism	Amino acid metabolism	Valine, leucine and isoleucine biosynthesis	4	ko00290	XP_008310796.2;XP_008327402.1;XP_008334295.1;XP_024916470.1	K17989+K00826+K17989+K01754
Metabolism	Xenobiotics biodegradation and metabolism	Benzoate degradation	4	ko00362	XP_008311341.1;XP_008330468.1;XP_024914386.1;XP_024919956.1	K00626+K00626+K00252+K00252
Metabolism	Xenobiotics biodegradation and metabolism	Naphthalene degradation	4	ko00626	XP_008309010.2;XP_008324786.1;XP_008324787.1;XP_016895609.1	K00121+K00121+K00121+K00121
Metabolism	Xenobiotics biodegradation and metabolism	Styrene degradation	4	ko00643	XP_008305794.1;XP_008312108.1;XP_008334005.1;XP_024911299.1	K00451+K00451+K01800+K01555
Metabolism	Metabolism of cofactors and vitamins	Lipoic acid metabolism	4	ko00785	XP_008313815.2;XP_008315124.1;XP_016893888.2;XP_024913900.1	K03644+K03644+K10105+K03801
Metabolism	Biosynthesis of other secondary metabolites	Phenylpropanoid biosynthesis	4	ko00940	XP_008305422.1;XP_008312122.1;XP_008319581.2;XP_008324688.1	K11188+K00588+K00588+K05350
Metabolism	Metabolism of terpenoids and polyketides	Biosynthesis of ansamycins	4	ko01051	XP_008316286.1;XP_008336292.3;XP_024914873.1;XP_024915086.1	K00615+K00615+K00615+K00615
Cellular Processes	Cellular community - prokaryotes	Biofilm formation - Escherichia coli	4	ko02026	XP_016897362.1;XP_024916381.1;XP_024917635.1;XP_024917992.1	K00688+K00688+K00688+K00688
Cellular Processes	Cell growth and death	Cell cycle - Caulobacter	3	ko04112	XP_008309291.1;XP_008310723.1;XP_008328813.1	K01338+K03544+K01358
Metabolism	Lipid metabolism	Cutin, suberine and wax biosynthesis	2	ko00073	XP_008309562.1;XP_008313825.1	K13356+K13356
Metabolism	Biosynthesis of other secondary metabolites	Monobactam biosynthesis	2	ko00261	XP_008314883.1;XP_008320665.1	K13811+K13811
Metabolism	Metabolism of terpenoids and polyketides	Polyketide sugar unit biosynthesis	2	ko00523	XP_008322902.1;XP_024918001.1	K01710+K01710
Metabolism	Biosynthesis of other secondary metabolites	Acarbose and validamycin biosynthesis	2	ko00525	XP_008322902.1;XP_024918001.1	K01710+K01710
Metabolism	Xenobiotics biodegradation and metabolism	Aminobenzoate degradation	2	ko00627	XP_008320637.1;XP_008336661.1	K01512+K01512
Metabolism	Carbohydrate metabolism	C5-Branched dibasic acid metabolism	2	ko00660	XP_008326623.1;XP_024919129.1	K17724+K17724
Metabolism	Biosynthesis of other secondary metabolites	Indole alkaloid biosynthesis	2	ko00901	XP_008322125.1;XP_008323093.1	K01593+K01593
Metabolism	Metabolism of terpenoids and polyketides	Sesquiterpenoid and triterpenoid biosynthesis	2	ko00909	XP_008311147.1;XP_008321918.1	K00801+K00511
Metabolism	Biosynthesis of other secondary metabolites	Flavonoid biosynthesis	2	ko00941	XP_008312122.1;XP_008319581.2	K00588+K00588
Metabolism	Biosynthesis of other secondary metabolites	Stilbenoid, diarylheptanoid and gingerol biosynthesis	2	ko00945	XP_008312122.1;XP_008319581.2	K00588+K00588
Metabolism	Metabolism of terpenoids and polyketides	Biosynthesis of vancomycin group antibiotics	2	ko01055	XP_008322902.1;XP_024918001.1	K01710+K01710
Environmental Information Processing	Membrane transport	Bacterial secretion system	2	ko03070	XP_008312533.1;XP_016887791.1	K03106+K03217
Metabolism	Biosynthesis of other secondary metabolites	Aflatoxin biosynthesis	1	ko00254	NP_001315169.1	K11262
Metabolism	Amino acid metabolism	Lysine biosynthesis	1	ko00300	XP_016890281.1	K00825
Metabolism	Biosynthesis of other secondary metabolites	Penicillin and cephalosporin biosynthesis	1	ko00311	XP_008333774.1	K00273
Metabolism	Biosynthesis of other secondary metabolites	Prodigiosin biosyntheses	1	ko00333	XP_008313788.1	K00645
Metabolism	Xenobiotics biodegradation and metabolism	Chlorocyclohexane and chlorobenzene degradation	1	ko00361	XP_008305807.1	K01061
Metabolism	Xenobiotics biodegradation and metabolism	Fluorobenzoate degradation	1	ko00364	XP_008305807.1	K01061
Metabolism	Metabolism of other amino acids	D-Arginine and D-ornithine metabolism	1	ko00472	XP_008333774.1	K00273
Metabolism	Xenobiotics biodegradation and metabolism	Toluene degradation	1	ko00623	XP_008305807.1	K01061
Metabolism	Xenobiotics biodegradation and metabolism	Nitrotoluene degradation	1	ko00633	XP_008314536.1	K00622
Metabolism	Metabolism of terpenoids and polyketides	Zeatin biosynthesis	1	ko00908	XP_024920820.1	K00791
Metabolism	Biosynthesis of other secondary metabolites	Glucosinolate biosynthesis	1	ko00966	XP_008327402.1	K00826
Environmental Information Processing	Signal transduction	Plant hormone signal transduction	1	ko04075	XP_008312038.1	K14487

## Sheet: Supplementary table 3
Name	Control	16h	48h	72h	96h
rna-XM_017034546.2	30.03	17.77	16.9	17.24	14.32
rna-XM_008309468.3	21.16	64.02	35.89	24.59	21.15
rna-XM_008330509.3	11.27	9.37	19.83	28.12	51.17
rna-XM_008328401.3	64.71	155.01	40.85	57.49	87.36
rna-XM_017035082.2	19.34	19.92	49.16	25.33	21.69
rna-XM_008308790.3	10.46	19.53	12.84	8.73	15.1
rna-XM_008308701.3	3	0.9	0.76	1.59	1.87
rna-XM_008307672.3	0.17	0.32	0.53	0.24	0.32
rna-XM_017043283.2	13.42	9.45	8.82	5.86	4.66
rna-XM_025054702.1	0.01	0.18	0.03	0.01	0.04
rna-XM_008313902.3	2.39	0.94	1.63	0.88	0.78
rna-XM_025057595.1	13.53	22.9	18.38	11.63	10.83
rna-XM_008321541.3	56.86	30.34	15.7	44.13	34.93
rna-XM_008324535.3	42.56	29.37	25.11	22.79	19.3
rna-XM_025056776.1	38.56	16.32	11.74	18.78	13.65
rna-XM_008324542.3	38.25	22.8	13.55	18.35	6.71
rna-XM_017040394.2	20.52	41.41	23.84	16.79	15.63
rna-XM_025064759.1	11.64	7.76	4.99	4.47	8.49
rna-XM_008333699.3	42.51	128.99	47.3	28.21	32.67
rna-XM_025055096.1	0.03	0.3	0.47	0.14	0.06
rna-XM_025056143.1	2.98	2.54	0.83	1.2	0.88
rna-XM_008312047.3	14.15	7.16	4.49	5.79	8.96
rna-XM_008335658.3	100.28	160.45	155.11	185.03	171.74
rna-XM_008334444.2	487.4	265.21	107.18	121.21	107.36
rna-XM_008313581.3	52.36	80.38	19.76	62.47	71.94
rna-XM_017032068.2	17.81	5.63	12.96	12.73	22.49
rna-XM_025062728.1	25.72	7.14	13.6	11.36	17.79
rna-XM_008315439.2	18.93	44.1	21.06	19.45	20.88
rna-XM_025061466.1	2.54	4.82	1.57	3.69	4.18
rna-XM_008308865.3	831.07	638.54	693.83	479.15	326.68
rna-XM_008321550.2	4.54	3.1	5.24	7.87	9.62
rna-XM_008338478.2	50.69	58.55	30.66	29.88	19.19
rna-XM_025064787.1	4.24	8.8	19.16	16.23	7.64
rna-XM_025054531.1	1.87	0.93	0.73	0.59	0.7
rna-XM_008316748.3	1.11	1.91	2.8	1.4	1.41
rna-XM_025056111.1	3.87	1.29	1.53	1.68	2.4
rna-XM_008329033.3	4.57	3.59	2.51	12.65	17.37
rna-XM_008317167.3	61.38	126.28	45.35	57.5	58.49
rna-XM_017035821.2	3.21	2.34	1.33	1.21	1.64
rna-XM_008319925.2	0.02	0.03	0	0.22	1.06
rna-XM_017042814.2	1.13	0.51	0.94	0.77	0.21
rna-XM_008330297.3	6.6	3.59	7.46	2.77	2.08
rna-XM_025063066.1	8.39	2.4	3.06	5.35	7.06
rna-XM_008313128.3	9.5	8.66	16.98	20.71	19.24
rna-XM_008334327.3	122.81	87.93	48.57	119.86	87.02
rna-XM_008320704.3	7.45	9.21	13.58	14.95	14.8
rna-XM_025063563.1	4.01	10.23	5.31	4.96	4.1
rna-XM_008313061.3	39.1	43.18	77.6	57.5	65.72
rna-XM_017036972.2	3.34	2.24	2.23	1.39	2.35
rna-XM_008313415.3	11.67	31.72	15.44	16.98	17.62
rna-XM_008331513.3	111.89	234.73	117.09	141.46	136.05
rna-XM_025063655.1	20.4	41.14	41.66	29.99	30.56
rna-XM_025057875.1	2.36	0.63	0.75	0.52	1.25
rna-XM_008334472.3	3.99	18.22	5.26	8.86	5.33
rna-XM_025057836.1	2.49	0.78	0.64	1.08	1.8
rna-XM_017031726.2	0.27	1.9	0.35	0.34	0.29
rna-XM_008332614.3	4.65	11.6	6.44	3.65	4.41
rna-XM_008336977.2	0.03	0.06	1.86	1.43	0.03
rna-XM_008321712.3	56.09	57.76	92.93	126.54	120.63
rna-XM_008312823.3	34.29	34.02	17.64	14.41	17.61
rna-XM_025054505.1	6.45	2.22	2.09	1.67	3.34
rna-XM_017037512.2	41.21	194.05	59.1	44.8	36.36
rna-XM_008317414.3	31.32	11.63	19.39	15.5	13.26
rna-XM_017032840.2	0.71	0.03	0.46	0.43	0.47
rna-XM_025054276.1	38.16	33.22	80.03	47.53	40.41
rna-XM_008313129.3	3.51	1.01	2.67	2.67	2.22
rna-XM_008317243.3	50.33	121.16	42.41	39.81	45.44
rna-XM_008321720.3	78.01	85.92	131.13	177.9	112.47
rna-XM_008315561.3	53.87	95.71	51.48	70.81	77.71
rna-XM_025060810.1	4.47	1.3	1.77	2.2	2.25
rna-XM_008327252.3	207.05	154.27	53.84	96.92	66.49
rna-XM_008325215.3	0.01	0.01	0.01	0.12	0.39
rna-XM_025057865.1	9.34	4	4.51	3.55	5.95
rna-NM_001294237.1	6.74	18.84	8.02	10.12	11.26
rna-XM_008327371.3	39.06	53.8	26.97	21.27	10.48
rna-XM_008312521.3	0.04	0.76	0.76	0.41	0.3
rna-XM_008322133.3	15.28	11.91	9.77	8	4.84
rna-XM_017034110.2	0.31	1.34	0.69	0.12	0.32
rna-XM_025063673.1	15.82	6.53	7.2	7.05	11
rna-XM_025057283.1	8.25	2.94	2.96	1.73	3.08
rna-XM_008320429.2	6.51	1.75	2.37	8.26	3.18
rna-XM_008326805.3	0.59	1.68	1.01	0.75	0.87
rna-XM_008327871.3	27	31.41	17.78	14.48	8.52
rna-XM_017034538.2	3.33	2.38	1.43	1.81	1.15
rna-XM_008329316.3	4.24	1.1	3.06	2.16	3.41
rna-XM_025059871.1	52.46	35.61	40.39	28.44	19.41
rna-XM_025059246.1	4.08	2.35	1.74	2.05	1.92
rna-XM_008331623.3	10.93	3.6	5.84	3.84	4.22
rna-XM_025059465.1	2.57	1.38	1.7	1.07	0.99
rna-XM_025062485.1	35.32	17.4	10.64	28.88	17.3
rna-XM_008313123.3	1.09	0.11	0.81	0.65	0.56
rna-XM_017032294.2	1.9	1.02	0.28	0.23	0.4
rna-XM_008316240.2	0.24	0.68	1.96	1.34	0.15
rna-XM_008333024.3	35.68	24.43	13.33	15.37	15.86
rna-XM_025059284.1	4.01	1.48	2.03	1.52	1.48
rna-XM_025054087.1	1.53	0.6	1.62	2.82	2.43
rna-XM_008314401.3	38.53	93.07	52.72	26.05	24.92
rna-XM_008334044.3	56.43	108.01	33.08	69.03	52.1
rna-XM_008337087.3	56.24	47.74	11.39	29.39	4.04
rna-XM_008335515.3	0.07	0.7	0.4	0.49	0.24
rna-XM_008314011.3	3.5	0.83	1.96	1.55	1.64
rna-XM_025063770.1	5.99	2.04	0.04	13.85	10.99
rna-XM_008320634.3	1.77	1.21	1.44	0.91	0.82
rna-XM_008323614.3	58.31	180.96	106.03	76.94	66.91
rna-XM_008312993.3	45.46	28.81	80.66	73.05	75.22
rna-XM_008314922.3	22.45	21.06	17.98	15.6	10.31
rna-XM_025054951.1	5.69	2.04	1.31	2.26	4.16
rna-XM_008312558.3	84.76	63.19	71.79	61.71	32.45
rna-XM_008328507.3	52.78	38.59	30.25	27.35	21.37
rna-XM_008326397.3	120.42	212.12	113.7	124.11	147.56
rna-XM_008327554.3	5.99	3.6	3.82	4.41	2.87
rna-XM_008332689.3	8.81	46.78	9.85	7.8	8.42
rna-XM_008321538.3	2.09	0.48	0.38	4.66	2.37
rna-XM_025053499.1	7.67	2.27	5.46	2.86	4.25
rna-XM_008332893.2	564.3	462.36	1194.63	1152.14	1030.91
rna-XM_008328316.3	4.22	0.22	5.95	0.33	0.58
rna-XM_008311129.3	3	1.97	10.35	4.04	16.53
rna-XM_008338402.1	15.86	125.89	2.25	9.06	1.52
rna-XM_025056297.1	2.96	1.54	1.43	1.37	1.53
rna-XM_008316237.2	138.65	191.76	94.44	104.55	69.64
rna-XM_008329183.3	30.51	80.54	46.3	20.69	27.59
rna-XM_008316143.3	105.33	423.73	177.82	118.76	109.84
rna-XM_025062072.1	17.39	5.47	5.93	5.2	9.99
rna-XM_008332200.3	78.37	427.92	136.22	56.34	64.93
rna-XM_008307822.3	25.06	58.24	22.92	15.22	19.95
rna-NM_001301006.1	24.68	414.78	60.5	13.91	11.39
rna-XM_008323153.3	0.05	0.09	0.43	0.2	0.01
rna-XM_008332907.3	344.85	262.05	149.8	267.36	349.22
rna-XM_025052424.1	57.28	51.21	18.54	32.33	38.51
rna-XM_025053542.1	110.87	230.79	98.55	91.44	118.68
rna-XM_008328398.3	8.44	2.69	2.68	2.03	2.01
rna-XM_008333891.3	10.61	2.93	11.26	6.01	7.17
rna-XM_008322051.3	0.39	0.37	0.56	0.62	2.56
rna-XM_025057060.1	5.03	0.98	3.69	3	3.34
rna-XM_008326587.3	16.82	42.13	25.38	14.23	16.84
rna-NM_001294196.1	47	180.6	92.89	40.82	42.78
rna-XM_008308816.3	0.54	2.74	1.41	0.81	0.57
rna-XM_025061694.1	1.65	0.57	0.49	0.79	0.62
rna-XM_008321096.3	6.24	3.17	2.17	1.63	2.23
rna-XM_025059154.1	0.01	0	0.02	0.17	1.25
rna-XM_008307070.3	0.76	0.19	0.37	0.37	0.55
rna-XM_008307186.3	7.11	3.79	19.87	10.76	14.92
rna-XM_025066362.1	90.87	70.58	91.02	48.5	35.44
rna-XM_008307253.3	32.97	54.44	28.48	25.05	24.84
rna-XM_008307450.3	4.37	1.04	0.35	12.01	5.56
rna-XM_025054686.1	5.3	0.45	4.87	0.34	4.56
rna-XM_025054687.1	72.99	59.45	90.78	137.2	172.99
rna-XM_025054693.1	1428.1	362.19	1731.89	2204.52	3564.59
rna-XM_008307787.3	2.4	7.68	4.06	2.43	3.22
rna-XM_008307807.2	27.96	10.25	18.69	12.17	10.49
rna-XM_025054562.1	10.99	6.2	25.17	18.12	22.32
rna-XM_008307933.3	45.35	609.51	74.28	24.75	37.43
rna-XM_008308042.3	124.64	109.73	246.41	143.82	100.78
rna-XM_025054523.1	4.57	2.38	2.17	1.6	2.27
rna-XM_008308340.3	1.03	0.74	1.3	3.06	2.11
rna-XM_008308348.3	47.74	39.87	24.88	28.88	24.01
rna-XM_008308420.3	3.03	0.4	1.94	1.29	1.54
rna-XM_025055357.1	15.3	10	6.58	4.89	4.5
rna-XM_017032166.2	13.94	6.61	4.67	5.85	5.81
rna-XM_008308495.3	3.16	12.12	14.02	7.33	5.48
rna-XM_008308514.3	3.78	11	7.47	3.6	3.05
rna-XM_008308584.3	15.48	24.24	29.68	16.7	15.51
rna-XM_017032274.2	11.36	7.26	6.84	7.06	4.83
rna-XM_025055153.1	28.31	27.12	23.13	69.96	31.97
rna-XM_025054934.1	2.66	0.67	1.97	1.06	0.73
rna-XM_008308731.3	46.74	128.91	66.74	31.94	42.29
rna-XM_008308745.2	36.06	19.71	6.5	20.84	23.13
rna-XM_008308782.3	12.06	6.06	5.25	4.8	7.95
rna-XM_025054955.1	4.31	36.3	11.94	4.27	4.73
rna-XM_008308812.2	2.31	1.05	1.54	0.75	0.81
rna-XM_017032029.2	0.26	0.08	0.04	0.15	0.42
rna-XM_008308834.3	12.72	13.8	7.15	12.53	4.23
rna-XM_017032010.2	2.16	0.73	0.87	0.57	0.72
rna-XM_008308852.2	0.05	1.02	0.63	0.72	0.46
rna-XM_008308860.3	1.87	1.59	1.39	1.07	0.95
rna-XM_008308884.3	24.23	51.91	26.21	46.19	41.12
rna-XM_025059620.1	8.61	5.73	4.87	3.83	4.42
rna-XM_008308915.3	3.66	1.87	2.77	2.03	1.34
rna-XM_025059134.1	6.75	2.7	2.83	2.42	3.45
rna-XM_025065110.1	31.6	213.7	137.58	41.02	45.19
rna-XM_008309030.3	2.11	0.7	0.65	1.15	1.13
rna-XM_008309063.3	0.09	1.48	0.31	0.21	0.2
rna-XM_008309183.3	2.56	5.16	3.58	3.54	2.92
rna-XM_017031877.2	4.31	0.99	3.03	3.42	2.49
rna-XM_025054910.1	1.06	2.07	3.12	2.58	2.1
rna-XM_008309411.3	63.9	200.98	110.09	64.77	76.17
rna-XM_025054838.1	1.63	0.79	1.01	0.91	0.5
rna-XM_017031962.2	21.2	7.97	10.84	11.15	9.06
rna-XM_025055107.1	50.65	164.92	82.73	41.21	50.08
rna-XM_008309759.3	0.58	0.05	0.22	0.17	0.31
rna-XM_008309768.3	441.7	328.98	203.69	267.95	224.49
rna-XM_008309816.3	70.41	20.17	31.69	17.96	21.24
rna-XM_008309833.3	49.94	52.72	21.64	20.04	22.15
rna-XM_017032270.2	3.77	0.87	1.62	0.91	1.43
rna-XM_025061904.1	11.36	84.27	48.3	23.85	19.43
rna-XM_008310099.3	25.66	1815.41	667.04	61.65	48.73
rna-XM_025055734.1	4.93	4.41	8.96	7.67	11.73
rna-XM_008310351.3	29.49	53.41	27.24	34.04	32.73
rna-XM_017042105.2	42.33	9.31	18.15	17.72	17.22
rna-XM_008310372.3	4.56	0.81	5.8	1.75	3.21
rna-XM_008310384.2	1	0.36	2.84	3.48	4.59
rna-XM_025055650.1	0.43	2.55	0.57	0.36	0.28
rna-XM_008310505.3	18.75	17.95	10.4	7.96	8.59
rna-XM_008310569.3	0.39	0.4	0.14	0.46	2.97
rna-XM_025055552.1	0.15	0.05	0.04	0.01	0.04
rna-XM_008310665.3	3.53	1.18	0.7	6.58	2.91
rna-XM_025055455.1	110.39	49.29	49.78	41.02	48.86
rna-XM_008310808.3	7.38	5.17	4.07	3.82	3.39
rna-XM_008310828.3	212.75	61.06	86.26	79.78	70.64
rna-XM_025059955.1	94.35	58	35.1	30.82	44.51
rna-XM_008310921.3	67.47	60.64	102.71	122.87	121.68
rna-XM_025055881.1	15.62	9.09	8.27	5.98	8.59
rna-XM_025056150.1	3.8	1.03	3.1	2.34	4.97
rna-XM_017033007.2	56.32	17.11	22.55	29.06	34.88
rna-XM_025056216.1	8	1.31	1.7	1.87	1.46
rna-XM_008311419.3	55.8	22.77	35.1	39.11	36.94
rna-XM_008311482.3	3.5	10.88	11.67	8.08	6.2
rna-XM_008311550.3	15.9	21.25	28.08	29.33	21.47
rna-XM_008311551.3	2.46	9.41	4.65	1.63	1.57
rna-XM_008311555.3	14.9	94.29	17.87	9.04	12.85
rna-XM_008311557.3	11.11	195.36	14.18	11.38	11.93
rna-XM_025056055.1	1.22	0.39	0.34	0.9	1.18
rna-XM_008311811.3	7.44	17.88	8.66	6.53	6.15
rna-XM_008311843.2	0.92	3.92	2.5	2.61	1.66
rna-XM_025056412.1	8.06	6.21	4.29	4.9	3.99
rna-XM_025056414.1	0.62	0.07	0.28	0.2	0.34
rna-XM_008312034.3	24.23	28.17	51.1	33.65	33.14
rna-XM_025056351.1	3.34	1.48	1.06	1.03	1.66
rna-XM_025056100.1	0.38	0.99	0.32	0.56	0.49
rna-XM_025055998.1	18.22	9.31	35.82	22.8	28.96
rna-XM_025056545.1	37.37	19.17	23.29	18.46	13.6
rna-XM_017033024.2	23.76	54.89	35.58	24.63	19.05
rna-XM_008312605.3	2.33	1.45	0.5	1.08	0.95
rna-XM_008312789.2	3.46	6.33	0.33	2.82	1.98
rna-XM_008312800.3	10.49	26.63	54.18	20.08	11.93
rna-XM_008312877.3	43.96	75.22	60.51	43.92	40.73
rna-XM_008312899.3	100.04	102.18	25.65	36.31	10.07
rna-XM_017033623.2	0.29	0.19	0.11	0.13	0.05
rna-XM_008313137.3	0.28	2.44	0.31	0.7	1.61
rna-XM_008313141.3	5.71	13.78	0.66	1.97	2.28
rna-XM_017033757.2	4.85	11.69	3.14	3.41	4.03
rna-XM_017033569.2	111.78	20.46	71.63	37.09	87.39
rna-XM_017033843.2	3.44	5.97	3.01	2.07	2.26
rna-XM_025056803.1	11.19	136.01	31.04	14.8	15.39
rna-XM_025057068.1	6.75	3.8	2.93	3.01	2.45
rna-XM_025056813.1	3.45	1.06	1.61	1.58	2.37
rna-XM_017033785.2	9.92	31.38	14.29	9.69	10.5
rna-XM_008313936.3	0.31	0.19	1.14	1.11	0.78
rna-XM_025057954.1	0.54	0.06	0.19	0.05	0.26
rna-XM_025057478.1	2.34	0.27	0.99	0.14	0.56
rna-XM_008314156.3	0.25	1.26	0.31	1.01	0.53
rna-XM_008314236.2	6.06	2.41	2.35	4.61	3.61
rna-XM_008314262.3	2.57	5.04	6.94	4.92	5.11
rna-XM_008314617.3	1.71	0.26	0.62	0.5	0.94
rna-XM_008314634.3	0.65	0.35	0.39	4.25	1.22
rna-XM_017033937.2	0.2	0.61	0.39	0.52	0.68
rna-XM_025057659.1	4.84	7.11	10.19	8.45	6.14
rna-XM_008314672.3	0.47	0.28	0.28	0.8	6.35
rna-XM_025057173.1	5.4	2.54	2.1	2.16	2.96
rna-XM_008314759.3	4.51	6.75	9.81	6.31	6.37
rna-XM_025057941.1	6.17	5.81	3.38	2.46	2.78
rna-XM_008315019.2	0.03	0.53	2.25	1.45	1.83
rna-XM_008315023.3	13.64	22.72	16.01	11.83	11.93
rna-XM_008315058.2	58766.6	71337.6	52890.4	30622.3	20593.1
rna-NM_001294194.1	66443.9	76333.9	61076.7	39418.6	28350.8
rna-XM_008315061.3	146.17	201.98	144.16	96.14	56.55
rna-XM_008315087.3	0.19	8.59	6.07	2.82	1.47
rna-XM_008315125.3	44.71	43.92	88.54	92.45	89.96
rna-XM_008315189.3	1.35	4.23	2.47	3	3.25
rna-XM_025057870.1	1.01	2.17	0.8	1.8	3.41
rna-XM_008315346.2	0.76	11.26	2.04	0.6	0.65
rna-XM_008315548.2	0.12	0.14	1.31	0.39	0.45
rna-XM_025057894.1	4.46	28.75	6.49	2.25	2.78
rna-XM_008315656.3	7.89	2.45	8.28	7.16	6.87
rna-XM_025057575.1	1.07	0.3	0.66	0.44	0.44
rna-XM_008315981.2	1911.12	4436.23	3492.74	1991.33	1826.29
rna-XM_008316297.3	43.63	78.25	35.53	38.71	31.97
rna-XM_025058846.1	0.6	0.14	0.09	0.18	0.21
rna-XM_008316326.3	8.3	18.75	11.83	11.15	9.32
rna-XM_008316367.2	1.84	0.72	0	0.45	0.74
rna-XM_025058381.1	17.78	9.57	2.14	6.41	6.75
rna-XM_008316374.3	4.55	2.06	1.11	1.03	1.39
rna-XM_008316455.3	145.51	269.14	215.14	226.98	242.41
rna-XM_025058685.1	0.03	1.59	0.56	0.06	0.04
rna-XM_008316552.3	31.31	54.63	38.24	28.09	30.75
rna-XM_008316584.3	53.17	107.65	64.53	55.28	43.34
rna-XM_008316632.3	1748.52	2081.01	1933.09	3509.61	3890.75
rna-XM_008316737.3	50.07	166.72	75.55	43.82	48.05
rna-XM_008316825.3	4.51	24.73	8.81	2.9	3.32
rna-XM_025058740.1	98.61	210.95	69.6	91.2	112.4
rna-XM_025058572.1	29.41	50.67	30.73	23.37	27.88
rna-XM_008317221.3	19.36	51.56	26	20.46	23.81
rna-XM_008317247.2	1.37	2.44	0.1	1.51	1.46
rna-XM_017034957.2	3.36	14.81	2.42	3.17	2.46
rna-XM_008317543.3	0.98	11.62	0.9	0.85	0.8
rna-XM_025058704.1	0.39	0.02	0	0.07	0.12
rna-XM_008317631.3	146.98	135.03	66.79	116.8	55.51
rna-XM_025058495.1	24.88	7.23	2.35	9.22	12.6
rna-XM_008317755.3	0.46	0.23	0.55	0.55	2.71
rna-XM_025058501.1	0.2	0.16	0.16	0.45	0.87
rna-XM_017034970.2	2.64	6.02	5.75	6.24	3.77
rna-XM_025058763.1	182.5	1022.49	161.22	108.79	83.1
rna-XM_008317911.2	4.7	41.88	5.76	3.4	2.74
rna-XM_008317915.3	58.5	67.62	99.22	103.53	97.09
rna-XM_025059659.1	222.49	187.37	117.11	81.64	83.52
rna-XM_008318031.3	3.9	0.62	1.64	1.34	1.85
rna-XM_008318042.3	51.43	173.22	79.57	40.59	45.17
rna-XM_008318058.3	52.61	52.51	9.2	65.69	55.7
rna-XM_008318064.3	65.67	16.43	162.06	131.75	209.98
rna-XM_008318083.3	21.92	21.98	16.81	10.54	8.58
rna-XM_025059206.1	130.13	1031.37	531.48	226.46	249.37
rna-XM_025059207.1	2461.38	4911.98	3201.97	2034.69	2932.85
rna-XM_025059110.1	1.15	2.24	0.25	0.49	1.97
rna-XM_008318107.2	0.01	0	0	0.16	0.85
rna-XM_008318193.2	0.1	0	0.05	0.62	1.46
rna-XM_008318325.2	336.24	352.2	750.78	685.7	621.88
rna-XM_008318362.3	10.73	5.55	8.15	5.99	4.07
rna-XM_008318509.3	0.06	2.92	0.08	0	0.29
rna-XM_008322310.3	113.74	225.23	125.26	108.18	98.21
rna-XM_008318573.2	11.83	6.66	2.5	5.69	5.72
rna-XM_008318579.3	2.05	1.92	3.62	4.97	3.33
rna-XM_025059082.1	25.91	29.27	23.43	11.91	11.14
rna-XM_025061226.1	7.17	36.13	8.62	2.51	3.6
rna-XM_008318750.3	1.87	0.7	0.92	0.81	1.15
rna-XM_025059231.1	0.1	0.02	0.01	0.01	0.03
rna-XM_017036144.2	5.21	2.55	2	2.08	3.46
rna-XM_025059761.1	46.02	88.92	34.87	48.01	39.46
rna-XM_025059153.1	1.84	0.51	0.31	0.2	0.16
rna-XM_017036066.2	5.43	4.32	3.07	3.37	2.72
rna-XM_008319323.3	9.96	72.85	18.48	6.17	8.27
rna-XM_008319532.3	560.1	1994.94	1837.84	993.27	436.47
rna-XM_008319444.3	11.48	2.85	1.22	3.66	1.61
rna-XM_008319514.3	0.56	0.1	0.25	0.06	0.35
rna-XM_008319526.3	296.27	328.05	187.02	209.93	105.52
rna-XM_008319648.3	0.98	9.06	5.2	2.04	1.93
rna-XM_008319628.3	7.46	4.18	2.14	4.43	5.59
rna-XM_025060038.1	4.39	30.94	7.01	2.76	3.64
rna-XM_008319729.3	195.13	672.11	782	318.67	288.73
rna-XM_025059890.1	186.26	85.5	41.44	74.23	83.55
rna-XM_017036467.2	0.65	0.12	0.63	2.77	3.67
rna-XM_008319803.3	1.56	0.36	0.18	0.29	0.13
rna-XM_025059902.1	3.85	0.4	1.73	1.55	1.92
rna-XM_008319898.3	46.38	15.53	10.72	12.06	21.15
rna-XM_008319918.3	25.47	44.19	26.55	33.04	32.8
rna-XM_025060035.1	2.94	0.57	0.87	1.73	1.76
rna-XM_025060047.1	1.25	0.13	0.35	0.41	0.73
rna-XM_008320060.3	12.49	37.36	15.95	8.25	9.48
rna-XM_008320080.3	5.09	13.69	6.57	2.39	3.77
rna-XM_008320078.3	3.88	1.51	0.97	1.83	2.6
rna-XM_008320095.3	21.8	13.06	5.44	4.09	2.92
rna-XM_008320237.3	8.89	5.38	2.9	6.41	4.24
rna-XM_008320240.3	0.36	0.41	0.48	2.17	0.58
rna-XM_025060278.1	6.04	12.26	11.85	16.75	16.84
rna-XM_008320296.3	0.81	0.74	2.34	0.76	0.77
rna-XM_025059826.1	44.61	211.99	64.26	19.71	35.43
rna-XM_008320412.3	27.51	27.33	15.12	14.09	9.06
rna-XM_025060314.1	120.35	26.63	39.54	80.8	113.06
rna-XM_017036522.2	1.35	0.06	0.64	1.29	2.09
rna-XM_008320601.3	1.03	3.93	1.55	1.12	1.36
rna-XM_008320671.3	18.55	18.53	14.66	10.04	7.12
rna-XM_025059869.1	4.89	10.06	14.36	5.98	4.01
rna-XM_008320798.3	185.69	161.57	288.19	284.49	436.45
rna-XM_025059957.1	11.53	15.28	21.54	17.77	12.05
rna-XM_008320883.3	4.33	0.81	4.9	3.73	3.52
rna-XM_025060028.1	0.15	0	0.87	0.24	0.15
rna-XM_025059773.1	1.56	0.81	0.66	0.54	0.37
rna-XM_025059858.1	6.93	16.3	12.01	7.89	6.78
rna-XM_025060417.1	1.58	0.71	0.74	0.73	0.63
rna-XM_008320958.3	2.65	2.63	3.98	3.86	5.41
rna-XM_008321012.3	0.33	1.25	1.49	0.66	0.44
rna-XM_008321116.3	7.27	3.19	5.06	3.06	4.51
rna-XM_008321128.3	12.89	29.6	13.99	9.86	12.68
rna-XM_008321178.3	10	32.15	9.63	7.55	6.64
rna-XM_025060497.1	1.55	7.36	3.01	1.5	0.48
rna-XM_008321256.3	6.85	5.34	2.17	2.35	3.18
rna-XM_008321264.3	62.03	132.13	97.49	78.81	73.63
rna-XM_008321291.3	613.55	1515.09	1124.96	715.85	686.16
rna-XM_025060865.1	6.51	1.66	1.71	2.45	2.34
rna-XM_008321379.3	53.38	40.58	56.77	113.23	85.19
rna-XM_008321406.3	3.2	1.12	1.87	0.76	0.73
rna-XM_008321484.2	0.34	0.08	0.21	1.69	7.94
rna-XM_008321604.3	0.4	14.71	22.24	1.33	0.53
rna-XM_008321607.3	10.95	5.95	6.55	6.3	4.45
rna-XM_008321673.1	22.62	3.72	18.66	35.97	44.64
rna-XM_008321699.3	2.75	1.85	0.49	1.21	0.35
rna-XM_008322161.3	12.09	9.81	8.85	4.73	5.7
rna-XM_025062765.1	8.74	19.06	9.47	6.13	8.27
rna-XM_017037156.2	4.66	0.23	0.21	3.52	4.81
rna-XM_008322567.3	7.42	4.08	3.56	2.47	3.45
rna-XM_008322593.3	3.36	2.86	0.33	3.63	1.99
rna-XM_008322721.3	18.69	57.83	32.29	18.77	22.29
rna-XM_008322722.3	0	0.66	0.02	0.01	0
rna-XM_008322729.3	0.11	0.48	0.65	0.25	0.2
rna-XM_025061470.1	4.86	0.71	3.59	4.09	2.63
rna-XM_008322941.3	439.17	723.88	73.5	950.07	355.02
rna-XM_008322953.3	132.38	149.16	301.53	233.31	232.59
rna-XM_025061480.1	35.95	137.62	59.57	27.4	27.97
rna-XM_008322972.3	24.44	71.48	45.16	20.23	27.52
rna-XM_008322989.3	3.96	0.3	7.28	4.42	10.55
rna-XM_008322999.3	54.05	46.18	36.2	94.77	97.07
rna-XM_008323051.3	4.98	34.75	10.32	3.66	4.19
rna-XM_008323050.2	0	7.18	0.84	6.04	0.62
rna-XM_008323052.3	0.15	300.68	0.25	54.6	0.19
rna-XM_008323074.3	15.78	237.34	44.1	12.5	13.04
rna-XM_008323095.3	1.28	20.82	3.09	0.95	0.97
rna-XM_008323108.3	0.06	0.07	0.03	0.89	0.15
rna-XM_008323118.3	638.9	1431.26	2126.43	1028.96	848.71
rna-XM_008323146.3	136.4	282.16	164.96	142.63	136.19
rna-XM_025061359.1	8.6	3.18	4.21	4.2	4.94
rna-XM_025061812.1	21.67	2.72	7.53	4.95	8.28
rna-XM_008323251.3	5.84	3.17	2.24	1.75	2.86
rna-XM_008323256.3	0.99	5.34	2.83	1.43	2.69
rna-XM_008323394.3	147.14	134.59	105.7	210.52	318.43
rna-XM_008323470.3	2.03	12.2	8.2	5.85	3.09
rna-XM_008323490.3	170.79	377.38	187.04	296.04	233.19
rna-XM_008323548.2	1.76	1.53	1.32	2.82	8.39
rna-XM_008323580.3	25.21	55.37	42.86	36.49	55.31
rna-XM_008323588.3	184.67	159.24	334.61	247.6	268.6
rna-XM_008323613.2	9.64	61.13	29.07	22.63	31.35
rna-XM_025061234.1	0.35	1.08	0.87	0.44	0.53
rna-XM_017038223.2	0.42	1.25	0.4	0.28	0.46
rna-XM_025058806.1	1.1	16.5	2.3	0.72	1.41
rna-XM_008324033.3	5.68	2.38	2.34	1.92	2.67
rna-XM_008324105.3	29.46	17.77	66.78	47.45	59.19
rna-XM_025061236.1	28.99	119.65	31.47	15.21	22.63
rna-XM_025061543.1	654.61	1538.24	668.04	568.19	700.95
rna-XM_008324218.3	5.36	5.76	2.31	0.87	3.94
rna-XM_025061758.1	2.27	1.51	1.16	1.18	0.95
rna-XM_008324265.2	8.27	11.04	4.5	18.93	1.74
rna-XM_008324266.2	1099.69	558.65	539.58	1168.43	398.4
rna-XM_008324445.2	35.81	158.45	61.94	28.81	41
rna-XM_008324454.3	0.51	2.91	0.8	0.79	0.71
rna-XM_025059309.1	2.83	0.91	0.86	1.04	1.64
rna-XM_025062834.1	5.46	4.69	3.05	1.15	1.72
rna-XM_008324526.3	36.01	35.99	35.55	61.49	73.47
rna-XM_008324553.3	0.05	0.08	0.63	0.13	0.17
rna-XM_008324586.3	10.55	72.61	15.92	16.83	8.24
rna-XM_008324591.3	109.58	53.11	38.55	60.83	68.95
rna-XM_008324684.2	1.35	3.14	6.5	3.51	3.42
rna-XM_008324787.3	6.85	13.96	9.77	8.5	9.1
rna-XM_025062085.1	125.76	76.01	102.5	69.41	55.29
rna-XM_008324921.3	0.08	0.04	0.1	0.64	2.32
rna-XM_025062594.1	6.15	5.87	3.59	3.79	2.51
rna-XM_025062114.1	0.54	0.85	1.8	1.24	0.81
rna-XM_008325184.3	1.44	0.26	0.84	0.89	0.61
rna-XM_008325189.2	26.65	23.09	21.1	12.1	7.6
rna-XM_008325200.3	0.01	1.02	0.04	0	0.05
rna-XM_008325314.3	8.46	3.81	6.58	4.59	3.91
rna-XM_017038382.2	8.51	21.34	14.64	9.49	11.01
rna-XM_008325517.3	8.55	8.78	8.08	15.39	16.49
rna-XM_008325519.3	17.15	35.9	18.76	18.13	14.29
rna-XM_008325564.3	6.88	1.06	2.77	0.96	1.4
rna-XM_008325580.3	4316.73	4487.74	6897.69	7577.07	9374.64
rna-XM_008325581.3	3.59	10.07	3.87	2.53	3.62
rna-XM_008325588.3	93.2	187	119.24	108.12	119.62
rna-XM_008325595.3	0.69	1.52	1.73	1.32	1.32
rna-XM_017038347.2	2.83	1.26	1.37	1.44	1.36
rna-XM_008325689.3	13.72	9.42	23.8	18.99	22.04
rna-XM_008325700.3	871.96	1775.05	1148.19	606.69	717.89
rna-XM_017038448.2	3.73	0.54	2.02	2.08	3.57
rna-XM_008325770.3	20.99	9.12	10.35	8.58	9.86
rna-XM_008325851.3	0.12	0.08	0.04	0.31	2.34
rna-XM_017038350.2	2.75	0.78	0.82	1.2	2.61
rna-XM_025062616.1	195.26	123.09	64.55	133.93	116.85
rna-XM_008326104.3	2.3	1.17	0.88	0.44	1.61
rna-XM_025062001.1	19.75	9.28	13.93	18.12	8.6
rna-XM_017038953.2	9.33	76.81	1.15	2.65	1.3
rna-XM_008326280.3	0.89	0.79	1.39	1.87	4.12
rna-XM_008326333.3	1.4	0.61	1.13	0.71	0.37
rna-XM_008326345.3	42.17	24.52	26.68	17.22	17.7
rna-XM_008326363.3	45.88	53.65	106.63	85.32	165.4
rna-XM_025062527.1	63.82	99.15	290.06	198.58	233.12
rna-XM_025063234.1	311.01	143.4	182.87	237.42	160.56
rna-XM_008326789.3	8.59	19.55	12.99	7.75	8.38
rna-XM_017039370.2	9.68	113.25	9.59	5.78	5.9
rna-XM_025063155.1	1.24	0.34	0.58	0.23	0.43
rna-XM_008327082.3	558.95	343.2	495.58	301.68	266.1
rna-XM_008327143.3	8.88	158.83	36.02	10.6	6.53
rna-XM_025063361.1	0	12.7	7.6	0.09	0.73
rna-XM_008327359.3	39.05	68.58	58.45	37.45	43.78
rna-XM_017039172.2	0.78	9.39	17.14	2.04	4.16
rna-XM_017039173.2	0.07	2.98	3.31	0.17	0.56
rna-XM_008327368.3	0.2	10.37	2.48	0.08	0.1
rna-XM_008327372.3	92.82	78.31	203.57	116.64	91.51
rna-XM_025066019.1	5.02	13.82	9.37	8.12	6.05
rna-XM_025065982.1	121.03	180.87	237.51	179.04	148.83
rna-XM_025063067.1	0.77	0.07	0.25	0.2	0.61
rna-XM_025062980.1	4.23	0.48	1.47	2.23	3.16
rna-XM_008327510.3	26.02	10.45	35.58	26.57	27.48
rna-XM_025058615.1	13.1	12.35	7.6	10.03	6.39
rna-XM_008327623.3	2.95	0.7	0.84	1	1.29
rna-XM_025063203.1	15.54	8.16	6.37	5.86	4.73
rna-XM_008327758.2	8.63	20.75	11.43	10.8	11.64
rna-XM_025063700.1	21.32	9.89	15.16	12.55	5.92
rna-XM_025063701.1	0.1	0.01	0.01	0.07	0.25
rna-XM_017039950.2	13.34	75.68	17.2	9.51	10.17
rna-XM_017039949.2	94.89	20.44	73.12	81.34	147.32
rna-XM_025063943.1	1.55	4.37	1.94	2.46	2.34
rna-XM_008328164.3	0.27	1.36	0.11	0.2	0.35
rna-XM_008328197.3	0.27	0.15	0.74	0.23	0.24
rna-XM_025063975.1	1.87	2.02	9.72	11.31	14.25
rna-XM_008328216.3	0.19	0.24	0.63	0.86	1.46
rna-XM_008328519.3	0.87	0.05	0.2	0.18	0.41
rna-XM_025062356.1	6.52	1.88	2.79	2.13	2.34
rna-XM_017039956.2	2326.13	2570.47	4002.63	4397.9	4715.53
rna-XM_008328706.3	0.43	2.21	0.62	0.65	0.63
rna-XM_025063659.1	3.39	0.89	2.58	1.98	2.2
rna-XM_008328902.3	27.5	56.11	57.88	26.01	27.55
rna-XM_008328958.2	43.87	244.24	67.43	32.22	32.85
rna-XM_025063913.1	25.73	69.02	148.53	20.34	22.65
rna-XM_008329025.3	52.43	22.06	33.46	19.79	14.32
rna-XM_025063911.1	2.57	1.1	0.65	0.93	1.08
rna-XM_025063737.1	13.25	4.81	2.5	3.45	8.37
rna-XM_025063766.1	27.76	69.47	33.16	16.02	23.81
rna-XM_008329153.3	12.6	3.45	3.86	2.94	4.8
rna-XM_025064683.1	1341.23	990.88	1174.01	982.66	571.76
rna-XM_008329372.3	913.28	829.37	1219.21	1476.87	1874.72
rna-XM_008329408.2	4.1	10.34	4.86	5.3	5.58
rna-XM_008329435.3	8.45	4.62	3.31	3.77	3.36
rna-XM_008329447.3	8.22	17.14	6.07	7.14	9.25
rna-XM_008329465.3	0.1	0.46	0.34	0.64	0.44
rna-XM_025064808.1	186.05	63.51	125.18	75.16	129.52
rna-XM_008329532.2	10.09	11.74	7.23	5.92	4.23
rna-XM_008329565.3	6.1	0.52	2.33	3.4	3.18
rna-XM_008329676.3	23.32	10.79	14.76	10.91	7.7
rna-NM_001328238.1	7.5	34.64	8.59	3.21	6.5
rna-XM_008329701.3	160.34	172.01	99.97	95.23	48.61
rna-XM_008329713.3	6.7	11.7	4.96	3.17	1.97
rna-XM_008329733.3	1.72	1.06	0.27	0.72	0.7
rna-XM_017040613.2	376.51	297.67	195.87	132.41	250.11
rna-XM_008329986.3	1.12	1.05	2.25	2.26	1.6
rna-XM_017040739.2	0.15	0.3	1.66	0.72	0.52
rna-XM_025065773.1	1.26	0.14	0.64	0.32	0.99
rna-XM_008330140.3	0.29	0.26	1.27	1.33	0.41
rna-XM_025065764.1	12.73	59.07	15.35	44.44	17.83
rna-XM_025064748.1	2.39	4.79	4.29	3.3	2.86
rna-XM_008330244.3	81.54	18.53	21.58	29.84	34.28
rna-XM_008330346.3	2.58	0.46	1.2	0.75	0.47
rna-XM_008330359.3	14.68	10.24	4.62	6.89	9.44
rna-XM_025054194.1	26.19	33.13	30.67	51	39.33
rna-XM_008330398.3	2	7.31	0.55	2.34	2.48
rna-XM_025064608.1	19.12	146.54	42.78	22.02	26.05
rna-XM_025064612.1	11.39	26.38	2.91	4.45	4.69
rna-XM_025064797.1	0.18	0.07	0.13	0.25	2.29
rna-XM_008330515.3	22.38	5.42	10.6	6.41	8.83
rna-XM_025064182.1	3.13	0.85	1.78	0.94	0.99
rna-XM_008330521.3	17.7	7.65	11.08	7.58	8.35
rna-XM_025064575.1	14.76	27.77	27.88	20.02	20.36
rna-XM_025064542.1	13.29	10.14	6.79	4.92	6.1
rna-XM_008330613.3	0.71	3.31	2.36	5.38	7.26
rna-XM_008330678.3	3.23	1.44	3.02	1.81	1.64
rna-XM_025064818.1	17.49	33.51	15.26	15.93	16.33
rna-XM_017040456.2	185.24	155.92	89.42	92.93	34.18
rna-XM_025064471.1	79.04	54.46	49.01	50.45	36.7
rna-XM_025053468.1	2.52	0.49	0.91	0.56	1.22
rna-XM_025064968.1	35.8	385.65	98.63	30.34	30.02
rna-XM_025064939.1	62.48	24.05	27.53	35.89	29.35
rna-XM_025064991.1	6.4	1.77	2.33	4.15	2.52
rna-XM_008330919.3	6.42	31.65	0.31	29.51	9.74
rna-XM_008330938.3	194.07	620.41	220.26	174.93	180.62
rna-XM_008330940.3	32.26	208.06	72.66	23.89	24.48
rna-XM_008330942.3	80.63	358.71	178.74	81.51	70.58
rna-XM_008330943.3	87.39	436.86	197.59	105.44	78.35
rna-XM_025064919.1	9.44	1.3	3.07	1.86	5.05
rna-XM_025064986.1	526.61	837.19	1036.98	611.74	573.73
rna-XM_025065331.1	10.71	1.87	2.6	2.19	5.57
rna-XM_008331031.3	234	202.49	157.63	112.55	76
rna-XM_017040968.2	10.79	23.87	7.91	5.24	4.63
rna-XM_008331245.3	23.02	11	15.3	12.53	7.69
rna-XM_008331246.3	8.52	0.2	4.54	4.9	5.15
rna-XM_008331249.3	7.73	1.65	2.4	4.15	2.85
rna-XM_008331255.3	153.38	382.45	186.57	132.87	126.28
rna-XM_008331463.3	1.03	3.63	1.35	0.91	0.63
rna-XM_008331692.2	33.22	93.28	44.16	44.38	34.19
rna-XM_008331865.3	152.41	300.77	223.43	175.4	149.67
rna-XM_025052999.1	94.61	302.93	143.04	76.35	84.48
rna-XM_008331930.2	10.11	4.73	7.71	7.8	5.04
rna-XM_008331997.3	9.14	3.76	4.22	3.71	1.7
rna-XM_017041613.2	20.92	9.83	8.95	8.09	10.19
rna-XM_008332244.3	830.64	95.28	310.73	726.88	807.06
rna-XM_025065507.1	91.13	41.85	30.79	70.45	55.23
rna-XM_008332254.3	176.49	161.84	317.52	242.54	291.9
rna-XM_008332256.3	1.76	2.05	4.38	3.46	2.77
rna-XM_025065990.1	6.9	2.91	3.3	1.88	3.05
rna-XM_025065535.1	0.04	2.52	0.46	0.23	0
rna-XM_008332539.3	0.04	1.82	2.73	1.1	0.91
rna-XM_008332540.3	1.53	5.99	2.48	2.92	3.39
rna-XM_008332548.3	1.88	6.32	5.01	3.06	2.65
rna-XM_025065672.1	168.14	121.62	235.54	258.1	341.07
rna-XM_008332725.3	51.03	66.92	111	80.99	56.95
rna-XM_017041601.2	0.08	0.53	0.08	0.05	0.04
rna-XM_008333022.3	17.7	14.44	10.06	28.48	35.82
rna-XM_017041540.2	2.87	0.87	1.09	0.74	1.62
rna-XM_008333257.2	6.42	5.11	3.89	3.28	2.64
rna-XM_008333277.3	41.45	17.47	7.9	12.67	15.92
rna-XM_025065624.1	398.24	447.04	653.92	758.98	738.59
rna-XM_025065632.1	5.7	2.63	0.76	1.55	1.16
rna-XM_008333505.3	0.65	1.62	1.42	1.98	1.98
rna-XM_008333556.3	16.51	27.51	14.67	15.48	5.95
rna-XM_008333572.3	5.24	2.02	0.97	2.15	2.8
rna-XM_008333591.3	6.41	1.44	3.28	3.18	4.09
rna-XM_008333599.3	52.47	43.91	92.61	59.45	63.22
rna-XM_008333623.3	40.17	16.38	22.44	23.47	31.05
rna-XM_025066049.1	0.61	5.38	23.56	4.31	0.44
rna-XM_008333760.3	2.01	40	23.16	8.87	6.25
rna-XM_008333773.3	3.76	0.67	1.17	1.07	1.96
rna-XM_008333779.3	18.52	9.18	34.07	27.48	37.65
rna-XM_025066278.1	0.53	0.22	0.06	0.16	0.35
rna-XM_008333848.3	0.12	3.93	0.2	0.24	0
rna-XM_008333849.2	0.46	3.04	5.84	1.25	0.49
rna-XM_017041441.2	0.73	3.43	1.25	0.78	0.48
rna-XM_008333938.3	9.39	6.99	12.31	15.92	19.98
rna-XM_025052404.1	89.98	37.11	13.21	43.46	40.77
rna-XM_025064344.1	6.42	3.18	2.4	1.73	2.51
rna-XM_008333957.3	14.47	11.78	10.69	7.4	5.19
rna-XM_017042583.2	2.12	0.77	0.37	0.8	1.45
rna-XM_008334005.3	31.12	72.28	91.45	114.85	86.65
rna-XM_017042087.2	0.97	0.56	1.44	3.08	2.34
rna-XM_025066098.1	3.63	16.38	4.86	3.12	3.98
rna-XM_008334252.3	0.55	2.2	1.34	0.39	0.48
rna-XM_008334310.2	3.75	0.82	1.15	0.26	1.8
rna-XM_025066022.1	0.4	4.17	1.74	1	1.03
rna-XM_008334507.2	21.39	28.17	12.78	9.63	9.65
rna-XM_008334515.3	2.4	6.75	3.9	4.21	2.78
rna-XM_025052348.1	4.22	2.82	2.36	1.55	1.68
rna-XM_017042524.2	1.81	0.5	2.19	1.18	1.71
rna-XM_025066173.1	29.82	18.13	17.04	10.5	9.91
rna-XM_017042506.2	4.78	8.66	4.55	7.43	7.34
rna-XM_017042273.2	6.44	26.68	21.01	10.56	8.49
rna-XM_008335020.2	7.33	1.09	13.25	7.8	6.53
rna-XM_025052583.1	3.04	1.26	0.45	0.69	1.46
rna-XM_025052452.1	18.43	12.04	5.29	5.41	12.23
rna-XM_008335101.3	398.21	374.81	734.19	594.14	602.16
rna-XM_025054181.1	0.85	2.82	3.46	1.08	0.56
rna-XM_008335582.3	5.83	37.09	11.59	12.46	4.75
rna-XM_008335702.3	12.46	6.37	6.72	6.58	6.05
rna-XM_008335842.3	0.09	1.53	0.33	0.19	0.49
rna-XM_008335920.3	11.92	20.72	11.97	18	28.71
rna-XM_008335965.2	5.53	3.96	13.56	10.01	11.58
rna-XM_008336015.3	0.27	12.77	4.43	0.53	1.03
rna-XM_008336101.3	63.07	50.35	20.55	62.27	67.83
rna-XM_008336103.3	2.56	0.87	0.89	0.86	1.54
rna-XM_008336213.3	38.25	10.07	17.08	54.66	42.93
rna-XM_025053179.1	10.58	2.96	6.12	8.75	7.79
rna-XM_008336339.3	5.73	65.64	33.52	11.69	7.81
rna-XM_025053420.1	4.61	61.06	25.14	7.59	5.87
rna-XM_008336413.3	1.3	2.8	3.22	3.73	2.72
rna-XM_008336631.3	1.71	3.64	1.94	2.07	1.35
rna-XM_008336638.3	26.73	13.77	18.78	14.39	13.37
rna-XM_025053070.1	20.21	8.65	7.81	13.55	7.66
rna-XM_025053235.1	10.43	6.49	4.45	8.7	7.27
rna-XM_008336740.3	32.27	14.11	7.38	14.97	7.79
rna-XM_025053347.1	150.94	88.05	97.73	84.57	59.78
rna-XM_008336798.3	16.66	14.67	34.59	15.33	17.83
rna-XM_008336831.3	22.17	52	34.67	21.56	20.21
rna-XM_025053395.1	59.89	15.63	23.25	52.98	43.17
rna-XM_025053520.1	41.76	512.16	115.55	29.65	40.47
rna-XM_017030718.2	22.84	23.27	39.3	92.31	76.72
rna-XM_008337232.3	7.8	25.03	6.48	8.12	7.25
rna-XM_025053687.1	25.77	64.3	41.33	29.67	31.05
rna-XM_008337318.3	6.2	11.01	8.44	7.99	7.83
rna-XM_017030826.2	1.32	2.76	1.43	1.46	1.05
rna-XM_025053754.1	18.44	47.63	31.73	18.64	18.97
rna-XM_008337466.3	5.25	10.1	5.63	6	5.95
rna-XM_008337523.3	7.2	0.09	2.86	0.08	5.54
rna-XM_008337524.3	22.29	3.47	10.84	3.08	19.59
rna-XM_008337756.3	69.88	276.6	164.67	68.63	77.69
rna-XM_025053940.1	136.28	87.51	37.15	115.37	119.13
rna-XM_008337799.2	2.39	0.33	0.13	0.59	1.04
rna-XM_008337970.2	2.17	11.13	2.73	1.19	1.58
rna-XM_008338013.2	26.89	11.4	4.57	3.04	17.38
rna-XM_008338119.3	0.78	5.18	9.7	6.06	39.87
rna-XM_008338253.3	35.08	51.18	125.44	140.96	48.08
rna-XM_008338259.3	24.89	19.27	15.98	17.16	8.69
rna-XM_008338299.2	19.67	5.41	66.62	26.61	38.27
rna-XM_008338300.1	7.65	2.2	0	1.88	2.91
rna-XM_008338328.3	14.71	63.39	44.44	15.74	12.97
rna-XM_008338447.3	397.27	695.14	347.15	488.94	575.92
rna-XM_008338533.3	19.13	38.92	23.21	17.25	19.69
rna-XM_008338561.3	12.12	88.46	36.87	20.27	22.71
rna-XM_025057461.1	6.84	1.61	5.16	3.11	3.69
rna-XM_008338647.2	2.97	1.26	1.14	1.27	1.29
rna-XM_017032650.2	1.99	4.52	2.19	1.36	2.01
rna-XM_025056066.1	70.04	408.15	69.42	44.76	60.9
rna-XM_017036782.2	1.3	2.93	4.51	1.88	1.15
rna-XM_017038140.2	21.58	51.78	24.77	27.87	21.5
rna-XM_017039733.2	4.16	0.63	1.67	0.94	2.25
rna-XM_025065743.1	11.4	27.65	9.83	13.2	7.42
rna-XM_017040957.2	1.01	6.34	15.03	9.44	4.12
rna-XM_017042271.2	63.95	152.16	90.19	55.39	67.69
rna-XM_017043099.2	2.93	1.05	0.54	0.89	0.99
rna-XM_025058509.1	0.6	0.02	0.04	0.07	0.29
rna-XM_025061071.1	18.79	39.41	24.67	14.72	20.01
rna-XM_025053757.1	6.91	1.08	3.56	0.85	6.93
rna-XM_025059754.1	21.36	47.04	26.9	16.67	20.98
rna-XM_025064517.1	0.31	0.09	0.13	0.88	16.21
rna-XM_025064984.1	9.55	1.28	1.97	1.14	3.89
rna-XM_025066048.1	3.2	18.46	8.89	5.27	5.15
rna-XM_025064795.1	10.96	3.23	3.04	2.95	3.89
rna-XM_025056260.1	3.22	1.13	1.36	1.33	1.44
rna-XM_025054863.1	7.24	2.39	6.53	3.68	4.73
rna-NM_001294189.1	10.79	359.27	32.93	8.85	10.01
rna-XM_008324363.3	1071.11	1962.03	2324.72	2764.98	2059.89
rna-XM_008338539.3	1.2	3.18	1.94	0.67	0.91
rna-XM_008335615.3	4.12	1.02	2.2	2.13	1.7
rna-XM_025054325.1	1.96	2.38	5.15	2.83	2.45
rna-XM_017033861.2	3.68	1.71	1.64	2.02	1.83
rna-XM_008311183.3	2.34	0.83	0.78	0.59	1.24
rna-XM_008329278.3	4.59	1.25	2.97	2.26	2.85
rna-XM_008309850.3	4.09	2.31	1.47	1.76	2.16
rna-XM_008318168.3	1791.27	239.57	964.31	1644.96	1988.68
rna-XM_025060705.1	7.52	4.31	4.41	4	3.6
rna-XM_008329476.1	0.38	7.03	2.64	1.74	1.53
rna-XM_008329630.2	0.58	0.57	0.4	1.02	4.38
rna-XM_025062294.1	0.19	0.13	0.12	0.42	1.17
rna-XM_017031946.2	8.03	3.28	5.61	5.08	5.13
rna-XM_008307132.3	0.31	0.63	1.11	1.97	0.68
rna-XM_025053422.1	6.36	1.17	1.54	4.7	1.99
rna-XM_008314846.3	14.19	24.3	12.71	9.85	9.76
rna-XM_025053530.1	2.58	0.9	1.08	1.51	1.41
rna-XM_017041719.2	0.25	0.6	0.41	0.42	0.43
rna-XM_025063553.1	0.02	0.01	0.01	0.09	0.66
rna-XM_025055280.1	3.79	1.55	1.22	1.17	2
rna-XM_017036595.2	1.76	0.4	0.66	0.51	0.78
rna-XM_008314950.3	2.48	1.15	0.97	0.5	0.82
rna-XM_008310386.3	24.68	11.86	5.95	8.77	12.62
rna-XM_025055660.1	1.32	3.46	3.52	1.8	1.52
rna-XM_025066384.1	0.63	0.14	0.17	0.27	0.46
rna-XM_025060777.1	16.98	6.84	14.69	5.82	7.78
rna-XM_017033908.2	0.54	2.21	0.5	2.66	0.56
rna-XM_008326758.3	11.1	17.64	25.46	12.59	12.22
rna-XM_008309783.3	13.57	3.45	8.89	5.25	8.63
rna-XM_017038428.2	21.08	6.95	10.16	6.7	19.42
rna-XM_008313355.3	39	31.36	66.46	77.99	67.82
rna-XM_008317230.3	0.99	0.6	0.62	0.41	0.42
rna-XM_008322453.3	0.66	0.01	0.67	0.44	0.36
rna-XM_008309797.3	1.1	3.08	1.44	1.33	1.62
rna-XM_025056442.1	358.63	664.49	378.82	413.28	474.47
rna-XM_017032730.2	1.8	1.1	0.9	0.99	0.74
rna-XM_025054662.1	19.93	17.02	5	9.06	19.25
rna-XM_008331020.3	20.74	36.96	24.04	20.72	23.42
rna-XM_025054310.1	14.18	67.51	25.38	11.24	13.07
rna-XM_025060495.1	0.97	0.34	0.16	0.32	0.3
rna-XM_008326193.3	35.43	107.46	38.78	73.65	59.64
rna-XM_008321226.3	3.93	2.11	2.11	1.2	3.42
rna-XM_008330238.3	31.96	18.63	17.1	17.4	14.94
rna-XM_008314348.3	13.59	34.31	14.56	11.38	10.9
rna-XM_008315236.3	56.24	45.13	26.2	19.13	40.43
rna-XM_008336466.3	2.81	11.81	3.88	1.88	2.21
rna-XM_008308040.3	12.02	4.12	4.34	3.34	3.94
rna-XM_008331142.3	131.78	266.72	215.58	143.93	139.23
rna-XM_008332173.3	97.28	83.33	129.84	189.53	120.26
rna-XM_008308006.3	1.25	0.21	0.76	0.63	0.72
rna-XM_025056745.1	18.15	5.24	7.41	8.31	9.33
rna-XM_025059170.1	3.9	3.11	1.4	1.78	2.97
rna-XM_008309953.3	9.69	8.74	5.74	6.07	3.99
rna-XM_025056432.1	148.43	270.23	195.87	220.24	203.68
rna-XM_008323942.3	201.82	364.94	214.04	235.65	266.86
rna-XM_008314564.3	263.01	520.06	344.25	385.96	355.27
rna-XM_008320200.3	227.02	435.45	285.9	337.9	321.06
rna-XM_008334384.3	230.05	457.47	291.36	322.47	309.18
rna-XM_008309878.3	228.56	416.13	296.05	323.69	297.79
rna-XM_008331138.3	213.5	469.17	306.1	337.85	284.68
rna-XM_008330920.3	282.18	534.54	333.57	424.39	338.61
rna-XM_008330944.3	108.73	322.17	240.66	121.94	110.19
rna-XM_025054459.1	154.51	629.05	282.65	177.09	177.89
rna-XM_008307820.3	254.84	1086.6	462.11	234.18	261.34
rna-XM_008329270.3	37.78	65.45	55.18	46.76	43.98
rna-XM_025066351.1	0.87	0.47	2.37	0.95	0.54
rna-XM_025057526.1	3.65	1.04	1.66	1.2	2.62
rna-XM_017039473.2	20.7	18.62	39.72	33.63	38.54
rna-XM_008318027.3	7.32	12.54	8.09	7.5	8.22
rna-XM_017036199.2	3.43	2.1	1.95	1.3	1.43
rna-XM_008314702.3	108.8	71.81	33.86	63.57	55.06
rna-XM_025057386.1	17.37	53.44	27.95	19.35	22.08
rna-XM_025056528.1	1.15	0.33	0.37	0.6	0.92
rna-XM_025055367.1	4.64	6.29	0.96	2.24	3.02
rna-XM_008320672.3	1.48	0.59	1.22	0.5	0.32
rna-XM_008320896.3	49.19	28.62	35.83	26.43	24.39
rna-XM_008319354.3	47.45	88.11	56.36	42.66	41.74
rna-XM_008310192.3	8.36	4.22	2.2	2.29	1.14
rna-XM_017033627.2	2.08	0.33	0.15	0.33	0.77
rna-XM_008328293.3	12.91	27.52	12.2	11.3	13.08
rna-XM_025058662.1	1.15	0.17	0.49	0.53	0.58
rna-XM_008336402.3	17.25	39.46	10.8	31.48	18.34
rna-XM_008336038.3	1483.37	739.21	694.68	930.54	551.67
rna-XM_017034512.2	23.86	17.94	8.45	9.7	12.26
rna-XM_008321884.3	13.59	7.09	18.93	7.22	5.88
rna-XM_008327383.3	3.49	1.83	1.61	1.82	1.26
rna-XM_008327546.3	375.33	294.75	594.71	688.81	701
rna-XM_008308426.3	18.49	5.34	17.32	10.65	13.09
rna-XM_008311216.2	0.16	21.1	31.16	20.5	4.32
rna-XM_025059174.1	167.04	68.65	129.56	111.92	124.22
rna-XM_025059065.1	0.48	1.88	1.75	3.73	3.05
rna-XM_008307924.3	23.39	8.11	12.04	14.98	16.97
rna-XM_025056758.1	733.41	776.49	386.16	344.14	163.89
rna-XM_008333520.3	345.25	378.99	198.01	236.8	170.01
rna-XM_025056250.1	0.21	0.43	0	0.54	0.32
rna-XM_025056420.1	4.53	8.85	6.03	4.3	5.09
rna-XM_017039240.2	2.11	7.22	4.93	4.35	4.1
rna-XM_008327337.3	0.6	2.24	1.74	0.46	0.69
rna-XM_008327869.3	19.92	36.79	28.14	19.43	22.44
rna-XM_025064691.1	372.89	245.68	201.75	152.98	101.63
rna-XM_008323853.3	4.07	3.24	1.82	1.82	1.39
rna-XM_025054075.1	6.02	16.86	2.24	3.73	5.82
rna-XM_017035680.2	6.49	11.89	6.87	4.7	6.87
rna-XM_008336009.3	0.09	0.02	0.03	0.35	1.18
rna-XM_008329264.3	33.13	20.15	10.54	14.92	27.27
rna-XM_025064323.1	5.51	31.38	6.54	8.55	6.5
rna-XM_008324501.3	42.06	8.16	4.86	15.86	23.12
rna-XM_008332908.3	3.86	2.03	0.92	0.83	1.91
rna-XM_025055118.1	2.81	2.04	1.17	0.71	1
rna-XM_008326796.3	218.43	91.26	143.5	164.57	97.53
rna-XM_008326434.3	35.05	23.05	26.02	13.93	16.69
rna-XM_008324951.3	66.14	201.75	69.76	38.64	61.29
rna-XM_008325850.3	5.61	2.01	1.55	2.23	1.85
rna-XM_008312998.3	58.54	16.02	29.38	58.92	44.2
rna-XM_008336741.3	1.32	1.56	1.19	1.77	3.01
rna-XM_008322776.3	27.42	75.02	33.15	17.84	20.3
rna-XM_008331319.3	112.02	648.16	148.7	176.79	248.67
rna-XM_008321836.2	2.07	0.39	0.85	0.93	0.53
rna-XM_008311617.3	1	4.59	1.04	0.57	0.92
rna-XM_025055341.1	0.38	0.11	0.29	3.17	0.34
rna-XM_008333509.3	1.86	4.18	5.1	4.49	2.59
rna-XM_008332157.3	31.9	11.06	8.77	17.17	23.18
rna-XM_008323328.3	18.92	6.88	12.25	7.49	13.2
rna-XM_025054898.1	5.55	22.81	9.47	4.56	6.22
rna-XM_008331771.3	5.69	8.42	11.18	5.99	8.04
rna-XM_008315319.2	32.82	58.13	41.26	50.17	45.3
rna-XM_008321316.2	4.16	2.23	2.46	2.24	1.56
rna-XM_025059642.1	3.97	1.23	1.82	1.8	2.71
rna-XM_008319604.3	0.14	0.13	0.19	0.46	1.34
rna-XM_008315331.3	1.68	26.35	5.68	1.23	1.11
rna-XM_008329289.2	29.7	49.13	37.27	37.22	35.68
rna-XM_008316126.3	5.26	0.96	7.2	2.58	0.48
rna-XM_025057714.1	41.85	15.94	49.78	40.23	42.56
rna-XM_008308436.3	14.83	6.01	8.42	9.96	8.8
rna-XM_008334483.3	13.15	10.38	37.44	38.18	36.75
rna-XM_008322362.3	10.11	8.84	2.33	1.57	2.93
rna-XM_025060664.1	5.86	13.2	5.7	5.02	5.12
rna-XM_025057591.1	18.53	5.84	13.76	6.75	11.82
rna-XM_025055063.1	71.44	183.42	84.99	64.28	59.65
rna-XM_025063540.1	15.58	5.82	9.88	8.59	10.07
rna-XM_008331993.3	6.11	5.29	3.41	3.96	2.01
rna-XM_008319019.3	3.07	1.96	1.24	1.89	1.17
rna-XM_008332070.3	95.51	176.94	74.94	68.57	84.12
rna-XM_025056295.1	4.41	1.33	2.2	1.99	2.27
rna-XM_025062936.1	5.18	1.74	1.12	0.82	1.33

## Sheet: all of the DEGs
16h	48h	72h	96h
gene-aamdc	gene-acp5	gene-amn	gene-a1cf
gene-acod1	gene-adamts15	gene-ankrd6	gene-abat
gene-acsl3	gene-adarb2	gene-anxa1	gene-add2
gene-adamts15	gene-agt	gene-aqp1	gene-adrb1
gene-adgrb3	gene-allc	gene-bsnd	gene-agbl5
gene-adgrg2	gene-ankk1	gene-c3h18orf63	gene-ak3
gene-alg14	gene-ano5	gene-cenpp	gene-allc
gene-amdhd2	gene-aqp1	gene-clmn	gene-alpk2
gene-angptl4	gene-arg2	gene-col12a1	gene-ambp
gene-ankrd6	gene-bsnd	gene-cpamd8	gene-ankrd34c
gene-arhgap42	gene-bsx	gene-cst7	gene-anpep
gene-ass1	gene-c18h18orf21	gene-ctgf	gene-aqp1
gene-atp8b2	gene-c6h11orf96	gene-cubn	gene-arsg
gene-bcl2l14	gene-c9h19orf67	gene-dnph1	gene-blvrb
gene-bcl3	gene-cadps2	gene-dysf	gene-bora
gene-c4h3orf52	gene-camk2a	gene-erbb2	gene-bphl
gene-cadps2	gene-cdhr2	gene-fam124b	gene-c3h18orf63
gene-calb2	gene-cebpd	gene-fam20a	gene-c6h11orf96
gene-caprin2	gene-cerkl	gene-fmn2	gene-calcrl
gene-casp6	gene-cnot11	gene-fndc3b	gene-cav3
gene-cdhr2	gene-col12a1	gene-fosb	gene-ccdc148
gene-cerkl	gene-cpxm2	gene-fyb2	gene-cdc20b
gene-cflar	gene-dio1	gene-gal3st1	gene-cdc42ep1
gene-chdh	gene-dst	gene-hmcn1	gene-cdhr1
gene-clu	gene-dusp1	gene-hmgb1	gene-cfd
gene-cndp2	gene-ehf	gene-il7r	gene-cfh
gene-cnot11	gene-enpep	gene-lamc3	gene-cftr
gene-cntn2	gene-evc	gene-lmod1	gene-col25a1
gene-col12a1	gene-fhl1	gene-LOC103377060	gene-colec12
gene-cp	gene-filip1l	gene-LOC103377071	gene-csrnp1
gene-crh	gene-fosb	gene-LOC103377303	gene-cst7
gene-crtam	gene-foxi3	gene-LOC103377432	gene-ctgf
gene-cxcl9	gene-foxred1	gene-LOC103377503	gene-cttnbp2
gene-ddx17	gene-gal3st1	gene-LOC103377726	gene-cyr61
gene-depdc1b	gene-gcg	gene-LOC103377815	gene-dcst2
gene-dgkz	gene-gnmt	gene-LOC103377882	gene-ddx17
gene-dll4	gene-gpr26	gene-LOC103377906	gene-dio2
gene-dnajb1	gene-gramd1b	gene-LOC103377923	gene-dlec1
gene-dram1	gene-hgfac	gene-LOC103377950	gene-dst
gene-dst	gene-hmgb1	gene-LOC103378509	gene-dusp1
gene-ebi3	gene-hsf4	gene-LOC103378552	gene-dusp27
gene-endou	gene-hspb6	gene-LOC103378571	gene-ecm2
gene-epas1	gene-hunk	gene-LOC103378601	gene-egr1
gene-epb41l5	gene-iglon5	gene-LOC103379080	gene-emx2
gene-evc	gene-jun	gene-LOC103379122	gene-endou
gene-evc2	gene-kctd4	gene-LOC103379131	gene-eps8l2
gene-f2rl3	gene-kiaa1211l	gene-LOC103379268	gene-erbb2
gene-fam117a	gene-klb	gene-LOC103379377	gene-f5
gene-fbrsl1	gene-lgals3bp	gene-LOC103379385	gene-fads6
gene-fbxo10	gene-lmod1	gene-LOC103379389	gene-fam210b
gene-fbxo47	gene-LOC103376706	gene-LOC103379800	gene-fbln2
gene-fndc1	gene-LOC103376897	gene-LOC103379849	gene-fbxl2
gene-g6pc	gene-LOC103377192	gene-LOC103380299	gene-fignl2
gene-gadd45a	gene-LOC103377283	gene-LOC103380317	gene-fosb
gene-gal3st1	gene-LOC103377320	gene-LOC103380581	gene-foxred1
gene-galnt16	gene-LOC103377588	gene-LOC103380740	gene-frem1
gene-gata3	gene-LOC103377591	gene-LOC103381562	gene-gadd45b
gene-glipr2	gene-LOC103377626	gene-LOC103381589	gene-galnt16
gene-gpr153	gene-LOC103377642	gene-LOC103381638	gene-gcgr
gene-grid2	gene-LOC103377790	gene-LOC103381669	gene-gli1
gene-hars	gene-LOC103377832	gene-LOC103381968	gene-gprc5c
gene-hephl1	gene-LOC103377851	gene-LOC103381999	gene-gpx4
gene-hgfac	gene-LOC103377882	gene-LOC103382006	gene-hal
gene-hmcn1	gene-LOC103377950	gene-LOC103382019	gene-hao2
gene-hspb9	gene-LOC103377993	gene-LOC103382068	gene-hapln3
gene-ifi35	gene-LOC103377999	gene-LOC103382331	gene-hdx
gene-il15ra	gene-LOC103378087	gene-LOC103382361	gene-hnf4a
gene-irf1	gene-LOC103378259	gene-LOC103382395	gene-hsf4
gene-irf9	gene-LOC103378433	gene-LOC103382603	gene-hspb9
gene-isg15	gene-LOC103378592	gene-LOC103383045	gene-ier3
gene-jakmip3	gene-LOC103378601	gene-LOC103383234	gene-inka1
gene-kars	gene-LOC103378773	gene-LOC103383255	gene-ism1
gene-klhl24	gene-LOC103378853	gene-LOC103383494	gene-iyd
gene-lama2	gene-LOC103378887	gene-LOC103383574	gene-jcad
gene-leprotl1	gene-LOC103379189	gene-LOC103383668	gene-kat2b
gene-lgals3bp	gene-LOC103379377	gene-LOC103383815	gene-kctd12
gene-lgals4	gene-LOC103379642	gene-LOC103384411	gene-kifc3
gene-LOC103376629	gene-LOC103379713	gene-LOC103384521	gene-klhl31
gene-LOC103376752	gene-LOC103379800	gene-LOC103384589	gene-lipe
gene-LOC103377101	gene-LOC103379923	gene-LOC103384708	gene-lmod1
gene-LOC103377125	gene-LOC103380194	gene-LOC103384885	gene-lmod3
gene-LOC103377179	gene-LOC103380299	gene-LOC103385011	gene-LOC103376722
gene-LOC103377216	gene-LOC103380455	gene-LOC103385152	gene-LOC103376742
gene-LOC103377507	gene-LOC103380488	gene-LOC103385266	gene-LOC103377071
gene-LOC103377562	gene-LOC103380589	gene-LOC103385329	gene-LOC103377101
gene-LOC103377626	gene-LOC103380731	gene-LOC103385585	gene-LOC103377147
gene-LOC103377642	gene-LOC103380740	gene-LOC103385646	gene-LOC103377303
gene-LOC103377654	gene-LOC103380804	gene-LOC103385689	gene-LOC103377589
gene-LOC103377656	gene-LOC103380988	gene-LOC103385880	gene-LOC103377591
gene-LOC103377757	gene-LOC103381282	gene-LOC103386020	gene-LOC103377611
gene-LOC103377786	gene-LOC103381348	gene-LOC103386117	gene-LOC103377702
gene-LOC103377832	gene-LOC103381418	gene-LOC103386127	gene-LOC103377757
gene-LOC103377851	gene-LOC103381419	gene-LOC103386933	gene-LOC103377847
gene-LOC103377882	gene-LOC103381532	gene-LOC103386955	gene-LOC103377864
gene-LOC103377906	gene-LOC103381588	gene-LOC103387213	gene-LOC103377865
gene-LOC103377993	gene-LOC103381733	gene-LOC103387490	gene-LOC103377877
gene-LOC103377999	gene-LOC103381749	gene-LOC103387569	gene-LOC103377882
gene-LOC103378019	gene-LOC103381810	gene-LOC103387794	gene-LOC103377888
gene-LOC103378104	gene-LOC103381968	gene-LOC103388088	gene-LOC103377918
gene-LOC103378129	gene-LOC103382019	gene-LOC103388119	gene-LOC103377923
gene-LOC103378140	gene-LOC103382068	gene-LOC103388164	gene-LOC103377926
gene-LOC103378260	gene-LOC103382094	gene-LOC103388205	gene-LOC103377932
gene-LOC103378435	gene-LOC103382222	gene-LOC103388311	gene-LOC103377950
gene-LOC103378482	gene-LOC103382331	gene-LOC103388319	gene-LOC103378086
gene-LOC103378509	gene-LOC103382569	gene-LOC103388830	gene-LOC103378334
gene-LOC103378571	gene-LOC103382682	gene-LOC103388971	gene-LOC103378373
gene-LOC103378601	gene-LOC103382983	gene-LOC103389183	gene-LOC103378424
gene-LOC103378645	gene-LOC103382993	gene-LOC103389200	gene-LOC103378552
gene-LOC103378773	gene-LOC103383216	gene-LOC103389209	gene-LOC103378569
gene-LOC103378972	gene-LOC103383255	gene-LOC103389895	gene-LOC103378571
gene-LOC103378976	gene-LOC103383303	gene-LOC103389925	gene-LOC103378609
gene-LOC103378986	gene-LOC103383305	gene-LOC103389936	gene-LOC103378797
gene-LOC103379004	gene-LOC103383308	gene-LOC103390062	gene-LOC103378853
gene-LOC103379442	gene-LOC103383580	gene-LOC103390151	gene-LOC103378919
gene-LOC103379636	gene-LOC103383919	gene-LOC103390293	gene-LOC103378976
gene-LOC103379642	gene-LOC103384141	gene-LOC103390379	gene-LOC103378995
gene-LOC103379684	gene-LOC103384256	gene-LOC103390486	gene-LOC103378997
gene-LOC103379713	gene-LOC103384513	gene-LOC103390833	gene-LOC103379080
gene-LOC103379758	gene-LOC103384521	gene-LOC103391270	gene-LOC103379119
gene-LOC103379800	gene-LOC103384537	gene-LOC103391849	gene-LOC103379131
gene-LOC103379853	gene-LOC103384549	gene-LOC103392004	gene-LOC103379262
gene-LOC103379859	gene-LOC103384708	gene-LOC103392030	gene-LOC103379268
gene-LOC103379860	gene-LOC103384881	gene-LOC103392424	gene-LOC103379305
gene-LOC103379929	gene-LOC103385011	gene-LOC103392529	gene-LOC103379316
gene-LOC103380027	gene-LOC103385152	gene-LOC103392753	gene-LOC103379363
gene-LOC103380047	gene-LOC103385337	gene-LOC103392960	gene-LOC103379377
gene-LOC103380084	gene-LOC103385445	gene-LOC103392970	gene-LOC103379555
gene-LOC103380290	gene-LOC103385454	gene-LOC103393129	gene-LOC103379713
gene-LOC103380398	gene-LOC103385522	gene-LOC103393246	gene-LOC103379765
gene-LOC103380488	gene-LOC103385675	gene-LOC103393262	gene-LOC103380045
gene-LOC103380561	gene-LOC103385689	gene-LOC103393386	gene-LOC103380083
gene-LOC103380669	gene-LOC103385749	gene-LOC103393524	gene-LOC103380093
gene-LOC103380986	gene-LOC103385778	gene-LOC103393565	gene-LOC103380247
gene-LOC103381101	gene-LOC103385813	gene-LOC103393682	gene-LOC103380537
gene-LOC103381146	gene-LOC103385880	gene-LOC103393772	gene-LOC103380589
gene-LOC103381201	gene-LOC103386008	gene-LOC103393864	gene-LOC103380709
gene-LOC103381282	gene-LOC103386020	gene-LOC103393868	gene-LOC103380804
gene-LOC103381328	gene-LOC103386113	gene-LOC103393877	gene-LOC103380935
gene-LOC103381345	gene-LOC103386156	gene-LOC103393889	gene-LOC103380976
gene-LOC103381369	gene-LOC103386289	gene-LOC103394314	gene-LOC103380988
gene-LOC103381387	gene-LOC103386304	gene-LOC103394534	gene-LOC103381316
gene-LOC103381548	gene-LOC103386340	gene-LOC103394842	gene-LOC103381527
gene-LOC103381562	gene-LOC103386426	gene-LOC103394874	gene-LOC103381603
gene-LOC103381589	gene-LOC103386488	gene-LOC103395443	gene-LOC103382006
gene-LOC103381669	gene-LOC103386542	gene-LOC103395657	gene-LOC103382018
gene-LOC103381749	gene-LOC103386571	gene-LOC103395716	gene-LOC103382023
gene-LOC103381959	gene-LOC103386590	gene-LOC103395908	gene-LOC103382108
gene-LOC103381984	gene-LOC103386631	gene-LOC103395910	gene-LOC103382312
gene-LOC103382033	gene-LOC103386834	gene-LOC103395922	gene-LOC103382313
gene-LOC103382274	gene-LOC103386863	gene-LOC103396016	gene-LOC103382331
gene-LOC103382331	gene-LOC103386913	gene-LOC103396085	gene-LOC103382395
gene-LOC103382395	gene-LOC103387096	gene-LOC103396157	gene-LOC103382396
gene-LOC103382409	gene-LOC103387150	gene-LOC103396173	gene-LOC103382756
gene-LOC103382524	gene-LOC103387365	gene-LOC103396245	gene-LOC103382776
gene-LOC103382709	gene-LOC103387737	gene-LOC103396286	gene-LOC103382808
gene-LOC103382757	gene-LOC103387817	gene-LOC103396496	gene-LOC103382830
gene-LOC103382776	gene-LOC103387924	gene-LOC103396813	gene-LOC103382879
gene-LOC103382993	gene-LOC103388082	gene-LOC103397735	gene-LOC103383089
gene-LOC103383045	gene-LOC103388088	gene-LOC103398317	gene-LOC103383255
gene-LOC103383172	gene-LOC103388099	gene-LOC103398491	gene-LOC103383305
gene-LOC103383246	gene-LOC103388161	gene-LOC103398592	gene-LOC103383308
gene-LOC103383272	gene-LOC103388179	gene-LOC103398787	gene-LOC103383494
gene-LOC103383364	gene-LOC103388214	gene-LOC103398788	gene-LOC103383963
gene-LOC103383436	gene-LOC103388229	gene-LOC103399253	gene-LOC103384133
gene-LOC103383445	gene-LOC103388319	gene-LOC103399317	gene-LOC103384202
gene-LOC103383556	gene-LOC103388473	gene-LOC103399348	gene-LOC103384245
gene-LOC103383590	gene-LOC103388544	gene-LOC103399850	gene-LOC103384289
gene-LOC103383624	gene-LOC103388563	gene-LOC103399946	gene-LOC103384491
gene-LOC103383724	gene-LOC103388593	gene-LOC107988050	gene-LOC103384521
gene-LOC103383833	gene-LOC103388899	gene-LOC107988209	gene-LOC103384533
gene-LOC103383895	gene-LOC103389082	gene-LOC107988469	gene-LOC103384537
gene-LOC103384030	gene-LOC103389149	gene-LOC107989767	gene-LOC103384589
gene-LOC103384140	gene-LOC103389183	gene-LOC107989938	gene-LOC103384727
gene-LOC103384141	gene-LOC103389230	gene-LOC112487314	gene-LOC103384911
gene-LOC103384323	gene-LOC103389253	gene-LOC112488489	gene-LOC103384973
gene-LOC103384324	gene-LOC103389315	gene-lrp2	gene-LOC103385329
gene-LOC103384407	gene-LOC103389522	gene-lrrc66	gene-LOC103385383
gene-LOC103384494	gene-LOC103389617	gene-lsm6	gene-LOC103385392
gene-LOC103384504	gene-LOC103389949	gene-lyz	gene-LOC103385522
gene-LOC103384521	gene-LOC103390011	gene-matn4	gene-LOC103385597
gene-LOC103384537	gene-LOC103390122	gene-met	gene-LOC103385631
gene-LOC103384540	gene-LOC103390131	gene-mmp28	gene-LOC103385758
gene-LOC103384547	gene-LOC103390232	gene-muc13	gene-LOC103385795
gene-LOC103384830	gene-LOC103390309	gene-myt1	gene-LOC103385813
gene-LOC103384837	gene-LOC103390486	gene-nek8	gene-LOC103385880
gene-LOC103384916	gene-LOC103391029	gene-nog	gene-LOC103386020
gene-LOC103384929	gene-LOC103391176	gene-oit3	gene-LOC103386127
gene-LOC103385007	gene-LOC103391191	gene-pam	gene-LOC103386200
gene-LOC103385207	gene-LOC103391192	gene-pbk	gene-LOC103386237
gene-LOC103385432	gene-LOC103391199	gene-pcmt1	gene-LOC103386340
gene-LOC103385437	gene-LOC103391221	gene-pdzd7	gene-LOC103386420
gene-LOC103385454	gene-LOC103391380	gene-pltp	gene-LOC103386498
gene-LOC103385542	gene-LOC103391545	gene-podxl	gene-LOC103386588
gene-LOC103385689	gene-LOC103391624	gene-podxl2	gene-LOC103386597
gene-LOC103385727	gene-LOC103391773	gene-prdx5	gene-LOC103386604
gene-LOC103385749	gene-LOC103391790	gene-ryr3	gene-LOC103386913
gene-LOC103385795	gene-LOC103391795	gene-sema3a	gene-LOC103386955
gene-LOC103385866	gene-LOC103392030	gene-sh3bgrl	gene-LOC103387000
gene-LOC103385871	gene-LOC103392320	gene-slc12a3	gene-LOC103387001
gene-LOC103385893	gene-LOC103392380	gene-sox21	gene-LOC103387099
gene-LOC103385895	gene-LOC103392383	gene-spry4	gene-LOC103387150
gene-LOC103385906	gene-LOC103392421	gene-sptbn5	gene-LOC103387167
gene-LOC103385909	gene-LOC103392424	gene-tbx3	gene-LOC103387189
gene-LOC103385995	gene-LOC103392837	gene-tc2n	gene-LOC103387490
gene-LOC103386007	gene-LOC103392955	gene-tmem25	gene-LOC103387795
gene-LOC103386049	gene-LOC103393129	gene-tmem45b	gene-LOC103388311
gene-LOC103386210	gene-LOC103393193	gene-tnfaip6	gene-LOC103388319
gene-LOC103386304	gene-LOC103393242	gene-tns1	gene-LOC103388430
gene-LOC103386305	gene-LOC103393246	gene-tppp	gene-LOC103388448
gene-LOC103386371	gene-LOC103393325	gene-vim	gene-LOC103388490
gene-LOC103386554	gene-LOC103393400	gene-vit	gene-LOC103388493
gene-LOC103386590	gene-LOC103393430	gene-vwa2	gene-LOC103388515
gene-LOC103386631	gene-LOC103393458	gene-wdr7	gene-LOC103388535
gene-LOC103386692	gene-LOC103393537	gene-xirp1	gene-LOC103388830
gene-LOC103386727	gene-LOC103393718	gene-zdhhc9	gene-LOC103388853
gene-LOC103386769	gene-LOC103393795		gene-LOC103388899
gene-LOC103386774	gene-LOC103393804		gene-LOC103388975
gene-LOC103386842	gene-LOC103393805		gene-LOC103389009
gene-LOC103386863	gene-LOC103393827		gene-LOC103389010
gene-LOC103386913	gene-LOC103393838		gene-LOC103389012
gene-LOC103387096	gene-LOC103393839		gene-LOC103389139
gene-LOC103387149	gene-LOC103393840		gene-LOC103389200
gene-LOC103387549	gene-LOC103393889		gene-LOC103389209
gene-LOC103387777	gene-LOC103394107		gene-LOC103389315
gene-LOC103387916	gene-LOC103394574		gene-LOC103389469
gene-LOC103387917	gene-LOC103394589		gene-LOC103389480
gene-LOC103388012	gene-LOC103394799		gene-LOC103389493
gene-LOC103388098	gene-LOC103394805		gene-LOC103389567
gene-LOC103388099	gene-LOC103394810		gene-LOC103389654
gene-LOC103388161	gene-LOC103394812		gene-LOC103389670
gene-LOC103388164	gene-LOC103395017		gene-LOC103389673
gene-LOC103388165	gene-LOC103395130		gene-LOC103389755
gene-LOC103388179	gene-LOC103395131		gene-LOC103389925
gene-LOC103388192	gene-LOC103395540		gene-LOC103389926
gene-LOC103388193	gene-LOC103395661		gene-LOC103389936
gene-LOC103388219	gene-LOC103395780		gene-LOC103389996
gene-LOC103388236	gene-LOC103395800		gene-LOC103390062
gene-LOC103388285	gene-LOC103395908		gene-LOC103390125
gene-LOC103388311	gene-LOC103395910		gene-LOC103390157
gene-LOC103388324	gene-LOC103395922		gene-LOC103390325
gene-LOC103388473	gene-LOC103395927		gene-LOC103390352
gene-LOC103388488	gene-LOC103395935		gene-LOC103390427
gene-LOC103388535	gene-LOC103395953		gene-LOC103390465
gene-LOC103388563	gene-LOC103395974		gene-LOC103390472
gene-LOC103388564	gene-LOC103396025		gene-LOC103390484
gene-LOC103388593	gene-LOC103396036		gene-LOC103390486
gene-LOC103388636	gene-LOC103396059		gene-LOC103390821
gene-LOC103388646	gene-LOC103396189		gene-LOC103390833
gene-LOC103388761	gene-LOC103396390		gene-LOC103390983
gene-LOC103388956	gene-LOC103396402		gene-LOC103391033
gene-LOC103388965	gene-LOC103396735		gene-LOC103391084
gene-LOC103388969	gene-LOC103396811		gene-LOC103391191
gene-LOC103389149	gene-LOC103396813		gene-LOC103391359
gene-LOC103389156	gene-LOC103396852		gene-LOC103391476
gene-LOC103389165	gene-LOC103397251		gene-LOC103391533
gene-LOC103389183	gene-LOC103397629		gene-LOC103391795
gene-LOC103389250	gene-LOC103397649		gene-LOC103391806
gene-LOC103389392	gene-LOC103397666		gene-LOC103391849
gene-LOC103389570	gene-LOC103397733		gene-LOC103392004
gene-LOC103389640	gene-LOC103397735		gene-LOC103392030
gene-LOC103389663	gene-LOC103397911		gene-LOC103392092
gene-LOC103389670	gene-LOC103397912		gene-LOC103392419
gene-LOC103389681	gene-LOC103397960		gene-LOC103392430
gene-LOC103389831	gene-LOC103398126		gene-LOC103392591
gene-LOC103389897	gene-LOC103398147		gene-LOC103392688
gene-LOC103389925	gene-LOC103398206		gene-LOC103392729
gene-LOC103389940	gene-LOC103398249		gene-LOC103392755
gene-LOC103389945	gene-LOC103398339		gene-LOC103392794
gene-LOC103390006	gene-LOC103398353		gene-LOC103392804
gene-LOC103390015	gene-LOC103398437		gene-LOC103392916
gene-LOC103390027	gene-LOC103398532		gene-LOC103392938
gene-LOC103390131	gene-LOC103398585		gene-LOC103392947
gene-LOC103390297	gene-LOC103399005		gene-LOC103392952
gene-LOC103390381	gene-LOC103399007		gene-LOC103393318
gene-LOC103390777	gene-LOC103399054		gene-LOC103393389
gene-LOC103390813	gene-LOC103399083		gene-LOC103393458
gene-LOC103390821	gene-LOC103399317		gene-LOC103393508
gene-LOC103390952	gene-LOC103399679		gene-LOC103393515
gene-LOC103391029	gene-LOC103399777		gene-LOC103393524
gene-LOC103391135	gene-LOC103399850		gene-LOC103393556
gene-LOC103391187	gene-LOC103399917		gene-LOC103393565
gene-LOC103391191	gene-LOC103399932		gene-LOC103393601
gene-LOC103391192	gene-LOC103399964		gene-LOC103393635
gene-LOC103391195	gene-LOC103399978		gene-LOC103393640
gene-LOC103391263	gene-LOC107989206		gene-LOC103393685
gene-LOC103391270	gene-LOC107989250		gene-LOC103393732
gene-LOC103391297	gene-LOC107989845		gene-LOC103393803
gene-LOC103391298	gene-LOC107989938		gene-LOC103393804
gene-LOC103391380	gene-LOC107990265		gene-LOC103393846
gene-LOC103391479	gene-LOC112486254		gene-LOC103393911
gene-LOC103391566	gene-LOC112487977		gene-LOC103394104
gene-LOC103391570	gene-LOC112488686		gene-LOC103394107
gene-LOC103391610	gene-lrp2		gene-LOC103394110
gene-LOC103391765	gene-lrrc66		gene-LOC103394235
gene-LOC103392003	gene-lrriq1		gene-LOC103394607
gene-LOC103392004	gene-lsm6		gene-LOC103394776
gene-LOC103392078	gene-lyg		gene-LOC103394842
gene-LOC103392157	gene-lyz		gene-LOC103394874
gene-LOC103392215	gene-map3k15		gene-LOC103394960
gene-LOC103392284	gene-met		gene-LOC103395010
gene-LOC103392333	gene-mgst1		gene-LOC103395034
gene-LOC103392356	gene-mmp28		gene-LOC103395131
gene-LOC103392383	gene-mrvi1		gene-LOC103395217
gene-LOC103392437	gene-muc13		gene-LOC103395349
gene-LOC103392716	gene-naaladl1		gene-LOC103395528
gene-LOC103392741	gene-nav2		gene-LOC103395661
gene-LOC103392832	gene-nek10		gene-LOC103395670
gene-LOC103392837	gene-nek8		gene-LOC103395716
gene-LOC103392932	gene-nos1		gene-LOC103395765
gene-LOC103393243	gene-nptn		gene-LOC103395910
gene-LOC103393262	gene-nqo1		gene-LOC103395927
gene-LOC103393325	gene-obscn		gene-LOC103396016
gene-LOC103393429	gene-otor		gene-LOC103396030
gene-LOC103393430	gene-p2ry4		gene-LOC103396032
gene-LOC103393458	gene-phldb2		gene-LOC103396059
gene-LOC103393483	gene-pi15		gene-LOC103396214
gene-LOC103393515	gene-pitx1		gene-LOC103396429
gene-LOC103393524	gene-plekha6		gene-LOC103396478
gene-LOC103393537	gene-pllp		gene-LOC103396479
gene-LOC103393601	gene-pou3f4		gene-LOC103396543
gene-LOC103393674	gene-prkd3		gene-LOC103396584
gene-LOC103393682	gene-prrt3		gene-LOC103396641
gene-LOC103393742	gene-psmb8		gene-LOC103396661
gene-LOC103393745	gene-psme1		gene-LOC103396670
gene-LOC103393772	gene-psme2		gene-LOC103397216
gene-LOC103393795	gene-ptprm		gene-LOC103397442
gene-LOC103393803	gene-rasd1		gene-LOC103397598
gene-LOC103393804	gene-reln		gene-LOC103397742
gene-LOC103393814	gene-relt		gene-LOC103397788
gene-LOC103393837	gene-rrad		gene-LOC103397796
gene-LOC103393838	gene-ryr3		gene-LOC103398125
gene-LOC103393839	gene-sema3a		gene-LOC103398126
gene-LOC103393840	gene-sgca		gene-LOC103398206
gene-LOC103393877	gene-slc12a3		gene-LOC103398227
gene-LOC103393889	gene-slc16a4		gene-LOC103398447
gene-LOC103394035	gene-slc25a10		gene-LOC103398491
gene-LOC103394105	gene-slc38a4		gene-LOC103398580
gene-LOC103394107	gene-slc6a9		gene-LOC103398660
gene-LOC103394115	gene-slit2		gene-LOC103399591
gene-LOC103394304	gene-snx8		gene-LOC103399790
gene-LOC103394397	gene-spr		gene-LOC103399978
gene-LOC103394520	gene-spry4		gene-LOC107988499
gene-LOC103394560	gene-susd2		gene-LOC107989938
gene-LOC103394589	gene-tmem45b		gene-LOC107990265
gene-LOC103394782	gene-tmlhe		gene-LOC112488405
gene-LOC103394799	gene-trim71		gene-LOC112488487
gene-LOC103394801	gene-triqk		gene-lrrc66
gene-LOC103395000	gene-trpm2		gene-lrriq1
gene-LOC103395011	gene-tymp		gene-map7
gene-LOC103395017	gene-ube2o		gene-mocos
gene-LOC103395154	gene-unc5a		gene-mvd
gene-LOC103395171	gene-vim		gene-mybpc2
gene-LOC103395286	gene-wdr17		gene-myo18b
gene-LOC103395443	gene-zdhhc9		gene-naaladl1
gene-LOC103395716			gene-neb
gene-LOC103395794			gene-nkd2
gene-LOC103395824			gene-oit3
gene-LOC103395910			gene-pcdh10
gene-LOC103395918			gene-phlpp2
gene-LOC103395922			gene-phospho1
gene-LOC103395973			gene-plekha6
gene-LOC103395974			gene-pmm1
gene-LOC103395987			gene-ppm1g
gene-LOC103396059			gene-ppp1r3g
gene-LOC103396202			gene-prss23
gene-LOC103396238			gene-rap1gap
gene-LOC103396244			gene-rhag
gene-LOC103396390			gene-rhobtb3
gene-LOC103396434			gene-ripor3
gene-LOC103396492			gene-rrad
gene-LOC103396642			gene-ryr3
gene-LOC103396709			gene-selenop
gene-LOC103396735			gene-sema3a
gene-LOC103396797			gene-sfrp5
gene-LOC103397251			gene-sfxn1
gene-LOC103397355			gene-slc16a4
gene-LOC103397543			gene-slc22a2
gene-LOC103397666			gene-slc22a6
gene-LOC103397735			gene-slc4a1
gene-LOC103397821			gene-slc6a20
gene-LOC103397822			gene-slc6a9
gene-LOC103397899			gene-smim18
gene-LOC103397911			gene-smyd1
gene-LOC103397912			gene-sptbn5
gene-LOC103397939			gene-sqstm1
gene-LOC103397960			gene-srpx2
gene-LOC103397973			gene-susd2
gene-LOC103398109			gene-tacc1
gene-LOC103398115			gene-thbs2
gene-LOC103398274			gene-tmem63c
gene-LOC103398325			gene-trim2
gene-LOC103398353			gene-tspan33
gene-LOC103398407			gene-ttc7a
gene-LOC103398437			gene-twf2
gene-LOC103398571			gene-ucma
gene-LOC103398577			gene-upp2
gene-LOC103398645			gene-usp43
gene-LOC103398698			gene-vim
gene-LOC103398730			gene-vit
gene-LOC103398742			gene-wisp1
gene-LOC103398788			gene-wisp2
gene-LOC103398846			gene-wnk4
gene-LOC103398859			gene-ypel1
gene-LOC103398870			gene-zbtb18
gene-LOC103398926			gene-zdhhc9
gene-LOC103399005
gene-LOC103399255
gene-LOC103399527
gene-LOC103399679
gene-LOC103399777
gene-LOC103399827
gene-LOC103399892
gene-LOC103399917
gene-LOC103399955
gene-LOC103399989
gene-LOC107988603
gene-LOC107988692
gene-LOC107989439
gene-LOC107989767
gene-LOC107989847
gene-LOC107989938
gene-LOC107990150
gene-LOC112486254
gene-LOC112486272
gene-LOC112487665
gene-LOC112488219
gene-LOC112488489
gene-LOC112488686
gene-lrriq1
gene-ltbp2
gene-ltbp4
gene-ltbr
gene-lyg
gene-mafa
gene-magi1
gene-mall
gene-mamdc2
gene-mgst1
gene-micall2
gene-mmp9
gene-mtcl1
gene-muc13
gene-muc15
gene-myo7a
gene-nav2
gene-nbea
gene-nfasc
gene-obscn
gene-osbpl7
gene-p2ry6
gene-pacs2
gene-pam
gene-pcsk2
gene-pdia3
gene-pdlim3
gene-pithd1
gene-pkhd1l1
gene-plag1
gene-pld4
gene-plin2
gene-pmp22
gene-podxl2
gene-pou3f4
gene-ppic
gene-ppt1
gene-prima1
gene-prkd3
gene-prodh2
gene-psma1
gene-psma2
gene-psma3
gene-psma5
gene-psma8
gene-psmb1
gene-psmb2
gene-psmb4
gene-psmb8
gene-psme1
gene-psme2
gene-psmg3
gene-ptprr
gene-pyroxd2
gene-rab39b
gene-rasl11b
gene-rbl2
gene-recql
gene-reln
gene-rims2
gene-rnf114
gene-rps6kl1
gene-ryr3
gene-scrn3
gene-sdk1
gene-sdk2
gene-sele
gene-sema5b
gene-si
gene-slc12a3
gene-slc14a1
gene-slc16a4
gene-slc22a13
gene-slc25a18
gene-slc25a48
gene-slc25a53
gene-slc2a6
gene-slc35a5
gene-slco2a1
gene-smc5
gene-socs1
gene-spic
gene-spon2
gene-spr
gene-stat1
gene-sytl3
gene-tapbpl
gene-tfpi2
gene-thbs2
gene-tmed6
gene-tmeff2
gene-tmem45b
gene-tmem63c
gene-tnr
gene-tppp
gene-treh
gene-trpm2
gene-tspan8
gene-tspoap1
gene-ttll5
gene-tymp
gene-ubfd1
gene-ucma
gene-unc79
gene-vat1
gene-vrk2
gene-vwa2
gene-vwa5a
gene-wdfy2
gene-wdr17
gene-yars
gene-zbtb20
gene-zcchc14

## Sheet: 16h GO
id	num	pvalue	per	ratio	class	ID	Descrption	Pvalue	Qvalue	Up	Down	fg_num	bg_num
GO:0005839 proteasome core complex	14	5.12627e-22	4.778	0.519	Cellular Component	GO:0005839	proteasome core complex	5.12627e-22	2.93735e-19	14	0	14	27
GO:0004298 threonine-type endopeptidase activity	13	1.61555e-19	4.659	0.464	Molecular Function	GO:0004298	threonine-type endopeptidase activity	1.61555e-19	7.27807e-17	13	0	13	28
GO:0070003 threonine-type peptidase activity	13	1.61555e-19	4.659	0.464	Molecular Function	GO:0070003	threonine-type peptidase activity	1.61555e-19	7.27807e-17	13	0	13	28
GO:0005576 extracellular region	94	3.91243e-19	32.082	0.024	Cellular Component	GO:0005576	extracellular region	3.91243e-19	1.12091e-16	62	32	94	3856
GO:0044421 extracellular region part	70	2.10912e-17	23.891	0.028	Cellular Component	GO:0044421	extracellular region part	2.10912e-17	4.02841e-15	43	27	70	2458
GO:0005615 extracellular space	57	5.01217e-16	19.454	0.031	Cellular Component	GO:0005615	extracellular space	5.01217e-16	7.17994e-14	43	14	57	1810
GO:0000502 proteasome complex	16	1.05512e-13	5.461	0.123	Cellular Component	GO:0000502	proteasome complex	1.05512e-13	1.20916e-11	16	0	16	130
GO:0006952 defense response	77	6.92807e-15	26.644	0.024	Biological Process	GO:0006952	defense response	6.92807e-15	3.84577e-11	66	11	77	3207
GO:0019773 proteasome core complex, alpha-subunit complex	7	6.80539e-13	2.389	0.7	Cellular Component	GO:0019773	proteasome core complex, alpha-subunit complex	6.80539e-13	6.49915e-11	7	0	7	10
GO:0006955 immune response	79	2.58954e-13	27.336	0.022	Biological Process	GO:0006955	immune response	2.58954e-13	7.18726e-10	67	12	79	3581
GO:0034341 response to interferon-gamma	21	2.14689e-11	7.266	0.061	Biological Process	GO:0034341	response to interferon-gamma	2.14689e-11	3.97246e-08	20	1	21	347
GO:0045087 innate immune response	47	3.24669e-11	16.263	0.028	Biological Process	GO:0045087	innate immune response	3.24669e-11	4.50559e-08	42	5	47	1697
GO:0019774 proteasome core complex, beta-subunit complex	6	5.59012e-10	2.048	0.5	Cellular Component	GO:0019774	proteasome core complex, beta-subunit complex	5.59012e-10	4.57592e-08	6	0	6	12
GO:0071346 cellular response to interferon-gamma	20	5.40705e-11	6.92	0.061	Biological Process	GO:0071346	cellular response to interferon-gamma	5.40705e-11	5.4012e-08	19	1	20	327
GO:0019221 cytokine-mediated signaling pathway	38	5.83808e-11	13.149	0.032	Biological Process	GO:0019221	cytokine-mediated signaling pathway	5.83808e-11	5.4012e-08	36	2	38	1190
GO:0002443 leukocyte mediated immunity	38	9.41566e-11	13.149	0.031	Biological Process	GO:0002443	leukocyte mediated immunity	9.41566e-11	7.46662e-08	29	9	38	1210
GO:0002376 immune system process	101	1.56038e-10	34.948	0.017	Biological Process	GO:0002376	immune system process	1.56038e-10	1.08271e-07	82	19	101	5861
GO:0031347 regulation of defense response	41	1.77887e-10	14.187	0.029	Biological Process	GO:0031347	regulation of defense response	1.77887e-10	1.09717e-07	39	2	41	1414
GO:0042824 MHC class I peptide loading complex	5	8.43263e-09	1.706	0.556	Cellular Component	GO:0042824	MHC class I peptide loading complex	8.43263e-09	6.03987e-07	5	0	5	9
GO:0001906 cell killing	15	1.26217e-09	5.19	0.073	Biological Process	GO:0001906	cell killing	1.26217e-09	7.00633e-07	15	0	15	205
GO:0004175 endopeptidase activity	25	3.57174e-09	8.961	0.039	Molecular Function	GO:0004175	endopeptidase activity	3.57174e-09	1.07271e-06	20	5	25	634
GO:0008233 peptidase activity	33	5.06214e-09	11.828	0.031	Molecular Function	GO:0008233	peptidase activity	5.06214e-09	1.14025e-06	25	8	33	1071
GO:0070011 peptidase activity, acting on L-amino acid peptides	32	6.9251e-09	11.47	0.031	Molecular Function	GO:0070011	peptidase activity, acting on L-amino acid peptides	6.9251e-09	1.2479e-06	25	7	32	1028
GO:0031341 regulation of cell killing	12	2.97635e-09	4.152	0.095	Biological Process	GO:0031341	regulation of cell killing	2.97635e-09	1.50197e-06	12	0	12	126
GO:0002449 lymphocyte mediated immunity	19	4.14327e-09	6.574	0.05	Biological Process	GO:0002449	lymphocyte mediated immunity	4.14327e-09	1.91661e-06	18	1	19	377
GO:0006954 inflammatory response	33	7.52878e-09	11.419	0.03	Biological Process	GO:0006954	inflammatory response	7.52878e-09	3.21479e-06	30	3	33	1114
GO:0001910 regulation of leukocyte mediated cytotoxicity	11	1.08549e-08	3.806	0.097	Biological Process	GO:0001910	regulation of leukocyte mediated cytotoxicity	1.08549e-08	4.30395e-06	11	0	11	113
GO:0002682 regulation of immune system process	59	1.52055e-08	20.415	0.02	Biological Process	GO:0002682	regulation of immune system process	1.52055e-08	5.62703e-06	55	4	59	2917
GO:0034097 response to cytokine	48	2.77575e-08	16.609	0.022	Biological Process	GO:0034097	response to cytokine	2.77575e-08	9.63011e-06	44	4	48	2164
GO:0044419 interspecies interaction between organisms	39	3.12718e-08	13.495	0.025	Biological Process	GO:0044419	interspecies interaction between organisms	3.12718e-08	1.00089e-05	36	3	39	1561
GO:0071345 cellular response to cytokine stimulus	45	3.24905e-08	15.571	0.023	Biological Process	GO:0071345	cellular response to cytokine stimulus	3.24905e-08	1.00089e-05	42	3	45	1966
GO:0001775 cell activation	53	3.42584e-08	18.339	0.021	Biological Process	GO:0001775	cell activation	3.42584e-08	1.00089e-05	41	12	53	2538
GO:0002252 immune effector process	48	4.05764e-08	16.609	0.022	Biological Process	GO:0002252	immune effector process	4.05764e-08	1.1262e-05	39	9	48	2191
GO:0002703 regulation of leukocyte mediated immunity	16	4.48704e-08	5.536	0.052	Biological Process	GO:0002703	regulation of leukocyte mediated immunity	4.48704e-08	1.18607e-05	16	0	16	307
GO:0019882 antigen processing and presentation	16	5.13167e-08	5.536	0.052	Biological Process	GO:0019882	antigen processing and presentation	5.13167e-08	1.25509e-05	15	1	16	310
GO:0002684 positive regulation of immune system process	42	5.20033e-08	14.533	0.023	Biological Process	GO:0002684	positive regulation of immune system process	5.20033e-08	1.25509e-05	39	3	42	1792
GO:0002687 positive regulation of leukocyte migration	13	7.00459e-08	4.498	0.065	Biological Process	GO:0002687	positive regulation of leukocyte migration	7.00459e-08	1.6201e-05	11	2	13	201
GO:0060205 cytoplasmic membrane-bounded vesicle lumen	20	2.58921e-07	6.826	0.037	Cellular Component	GO:0060205	cytoplasmic membrane-bounded vesicle lumen	2.58921e-07	1.64846e-05	15	5	20	545
GO:0045321 leukocyte activation	47	8.19112e-08	16.263	0.022	Biological Process	GO:0045321	leukocyte activation	8.19112e-08	1.81876e-05	36	11	47	2171
GO:0060337 type I interferon signaling pathway	9	9.36676e-08	3.114	0.108	Biological Process	GO:0060337	type I interferon signaling pathway	9.36676e-08	1.92574e-05	8	1	9	83
GO:0071357 cellular response to type I interferon	9	9.36676e-08	3.114	0.108	Biological Process	GO:0071357	cellular response to type I interferon	9.36676e-08	1.92574e-05	8	1	9	83
GO:0031983 vesicle lumen	20	3.44796e-07	6.826	0.036	Cellular Component	GO:0031983	vesicle lumen	3.44796e-07	1.97568e-05	15	5	20	555
GO:0009617 response to bacterium	35	1.13492e-07	12.111	0.025	Biological Process	GO:0009617	response to bacterium	1.13492e-07	2.19566e-05	29	6	35	1377
GO:0002685 regulation of leukocyte migration	15	1.14708e-07	5.19	0.052	Biological Process	GO:0002685	regulation of leukocyte migration	1.14708e-07	2.19566e-05	13	2	15	287
GO:0031343 positive regulation of cell killing	9	1.41432e-07	3.114	0.103	Biological Process	GO:0031343	positive regulation of cell killing	1.41432e-07	2.61697e-05	9	0	9	87
GO:0034340 response to type I interferon	9	1.56254e-07	3.114	0.102	Biological Process	GO:0034340	response to type I interferon	1.56254e-07	2.73031e-05	8	1	9	88
GO:0051707 response to other organism	46	1.57395e-07	15.917	0.021	Biological Process	GO:0051707	response to other organism	1.57395e-07	2.73031e-05	39	7	46	2148
GO:0043207 response to external biotic stimulus	46	1.63832e-07	15.917	0.021	Biological Process	GO:0043207	response to external biotic stimulus	1.63832e-07	2.75585e-05	39	7	46	2151
GO:0009607 response to biotic stimulus	47	1.70736e-07	16.263	0.021	Biological Process	GO:0009607	response to biotic stimulus	1.70736e-07	2.78752e-05	40	7	47	2226
GO:0002460 adaptive immune response based on somatic recombination of immune receptors built from immunoglobulin superfamily domains	18	1.76247e-07	6.228	0.042	Biological Process	GO:0002460	adaptive immune response based on somatic recombination of immune receptors built from immunoglobulin superfamily domains	1.76247e-07	2.79527e-05	17	1	18	430
GO:0001909 leukocyte mediated cytotoxicity	11	1.90835e-07	3.806	0.074	Biological Process	GO:0001909	leukocyte mediated cytotoxicity	1.90835e-07	2.94256e-05	11	0	11	149
GO:0002274 myeloid leukocyte activation	29	2.30637e-07	10.035	0.028	Biological Process	GO:0002274	myeloid leukocyte activation	2.30637e-07	3.46018e-05	21	8	29	1040
GO:0044764 multi-organism cellular process	35	2.51588e-07	12.111	0.025	Biological Process	GO:0044764	multi-organism cellular process	2.51588e-07	3.60013e-05	32	3	35	1424
GO:0001817 regulation of cytokine production	31	2.52936e-07	10.727	0.027	Biological Process	GO:0001817	regulation of cytokine production	2.52936e-07	3.60013e-05	30	1	31	1168
GO:0016032 viral process	34	3.08989e-07	11.765	0.025	Biological Process	GO:0016032	viral process	3.08989e-07	4.288e-05	31	3	34	1371
GO:0050727 regulation of inflammatory response	20	3.25854e-07	6.92	0.036	Biological Process	GO:0050727	regulation of inflammatory response	3.25854e-07	4.41175e-05	19	1	20	548
GO:0001816 cytokine production	33	3.35504e-07	11.419	0.025	Biological Process	GO:0001816	cytokine production	3.35504e-07	4.43425e-05	32	1	33	1311
GO:0009615 response to virus	21	3.44569e-07	7.266	0.035	Biological Process	GO:0009615	response to virus	3.44569e-07	4.44815e-05	20	1	21	602
GO:1990111 spermatoproteasome complex	4	9.08694e-07	1.365	0.444	Cellular Component	GO:1990111	spermatoproteasome complex	9.08694e-07	4.73347e-05	4	0	4	9
GO:0042590 antigen processing and presentation of exogenous peptide antigen via MHC class I	7	3.79699e-07	2.422	0.143	Biological Process	GO:0042590	antigen processing and presentation of exogenous peptide antigen via MHC class I	3.79699e-07	4.76962e-05	7	0	7	49
GO:0044403 symbiosis, encompassing mutualism through parasitism	36	3.86656e-07	12.457	0.024	Biological Process	GO:0044403	symbiosis, encompassing mutualism through parasitism	3.86656e-07	4.76962e-05	33	3	36	1517
GO:0002250 adaptive immune response	21	4.04821e-07	7.266	0.035	Biological Process	GO:0002250	adaptive immune response	4.04821e-07	4.78678e-05	20	1	21	608
GO:0060333 interferon-gamma-mediated signaling pathway	12	4.05294e-07	4.152	0.061	Biological Process	GO:0060333	interferon-gamma-mediated signaling pathway	4.05294e-07	4.78678e-05	12	0	12	196
GO:0002706 regulation of lymphocyte mediated immunity	13	5.15973e-07	4.498	0.054	Biological Process	GO:0002706	regulation of lymphocyte mediated immunity	5.15973e-07	5.96701e-05	13	0	13	239
GO:0032649 regulation of interferon-gamma production	11	5.65679e-07	3.806	0.066	Biological Process	GO:0032649	regulation of interferon-gamma production	5.65679e-07	6.40834e-05	11	0	11	166
GO:1903409 reactive oxygen species biosynthetic process	13	6.82955e-07	4.498	0.053	Biological Process	GO:1903409	reactive oxygen species biosynthetic process	6.82955e-07	7.44928e-05	10	3	13	245
GO:0001912 positive regulation of leukocyte mediated cytotoxicity	8	6.84405e-07	2.768	0.104	Biological Process	GO:0001912	positive regulation of leukocyte mediated cytotoxicity	6.84405e-07	7.44928e-05	8	0	8	77
GO:0030141 secretory granule	35	1.57049e-06	11.945	0.022	Cellular Component	GO:0030141	secretory granule	1.57049e-06	7.49907e-05	23	12	35	1556
GO:0006809 nitric oxide biosynthetic process	11	8.52486e-07	3.806	0.064	Biological Process	GO:0006809	nitric oxide biosynthetic process	8.52486e-07	9.10029e-05	8	3	11	173
GO:0002474 antigen processing and presentation of peptide antigen via MHC class I	8	1.01262e-06	2.768	0.099	Biological Process	GO:0002474	antigen processing and presentation of peptide antigen via MHC class I	1.01262e-06	0.000106057	8	0	8	81
GO:0002708 positive regulation of lymphocyte mediated immunity	11	1.06831e-06	3.806	0.062	Biological Process	GO:0002708	positive regulation of lymphocyte mediated immunity	1.06831e-06	0.000109275	11	0	11	177
GO:0002705 positive regulation of leukocyte mediated immunity	12	1.08271e-06	4.152	0.056	Biological Process	GO:0002705	positive regulation of leukocyte mediated immunity	1.08271e-06	0.000109275	12	0	12	215
GO:0001819 positive regulation of cytokine production	23	1.10757e-06	7.958	0.03	Biological Process	GO:0001819	positive regulation of cytokine production	1.10757e-06	0.000109788	22	1	23	760
GO:0034774 secretory granule lumen	18	2.70467e-06	6.143	0.034	Cellular Component	GO:0034774	secretory granule lumen	2.70467e-06	0.000119213	13	5	18	525
GO:0046209 nitric oxide metabolic process	11	1.26038e-06	3.806	0.061	Biological Process	GO:0046209	nitric oxide metabolic process	1.26038e-06	0.000122743	8	3	11	180
GO:0032609 interferon-gamma production	11	1.40472e-06	3.806	0.06	Biological Process	GO:0032609	interferon-gamma production	1.40472e-06	0.000134441	11	0	11	182
GO:0002483 antigen processing and presentation of endogenous peptide antigen	4	1.56084e-06	1.384	0.4	Biological Process	GO:0002483	antigen processing and presentation of endogenous peptide antigen	1.56084e-06	0.000142268	4	0	4	10
GO:0019885 antigen processing and presentation of endogenous peptide antigen via MHC class I	4	1.56084e-06	1.384	0.4	Biological Process	GO:0019885	antigen processing and presentation of endogenous peptide antigen via MHC class I	1.56084e-06	0.000142268	4	0	4	10
GO:2001057 reactive nitrogen species metabolic process	11	1.56338e-06	3.806	0.06	Biological Process	GO:2001057	reactive nitrogen species metabolic process	1.56338e-06	0.000142268	8	3	11	184
GO:0002697 regulation of immune effector process	23	2.61496e-06	7.958	0.029	Biological Process	GO:0002697	regulation of immune effector process	2.61496e-06	0.000233837	22	1	23	800
GO:0045428 regulation of nitric oxide biosynthetic process	10	2.65388e-06	3.46	0.064	Biological Process	GO:0045428	regulation of nitric oxide biosynthetic process	2.65388e-06	0.000233837	8	2	10	157
GO:0002824 positive regulation of adaptive immune response based on somatic recombination of immune receptors built from immunoglobulin superfamily domains	11	2.75024e-06	3.806	0.056	Biological Process	GO:0002824	positive regulation of adaptive immune response based on somatic recombination of immune receptors built from immunoglobulin superfamily domains	2.75024e-06	0.00023854	11	0	11	195
GO:0002479 antigen processing and presentation of exogenous peptide antigen via MHC class I, TAP-dependent	6	3.0511e-06	2.076	0.14	Biological Process	GO:0002479	antigen processing and presentation of exogenous peptide antigen via MHC class I, TAP-dependent	3.0511e-06	0.000260564	6	0	6	43
GO:0031012 extracellular matrix	20	6.45631e-06	6.826	0.03	Cellular Component	GO:0031012	extracellular matrix	6.45631e-06	0.000264248	3	17	20	673
GO:0014070 response to organic cyclic compound	55	3.60553e-06	19.031	0.018	Biological Process	GO:0014070	response to organic cyclic compound	3.60553e-06	0.000303247	39	16	55	3108
GO:0042825 TAP complex	3	7.97548e-06	1.024	0.6	Cellular Component	GO:0042825	TAP complex	7.97548e-06	0.000304663	3	0	3	5
GO:0002720 positive regulation of cytokine production involved in immune response	8	4.31407e-06	2.768	0.082	Biological Process	GO:0002720	positive regulation of cytokine production involved in immune response	4.31407e-06	0.000357424	8	0	8	98
GO:0002366 leukocyte activation involved in immune response	28	5.50932e-06	9.689	0.024	Biological Process	GO:0002366	leukocyte activation involved in immune response	5.50932e-06	0.000449739	20	8	28	1154
GO:0002821 positive regulation of adaptive immune response	11	5.86177e-06	3.806	0.052	Biological Process	GO:0002821	positive regulation of adaptive immune response	5.86177e-06	0.000471575	11	0	11	211
GO:1903426 regulation of reactive oxygen species biosynthetic process	11	6.13147e-06	3.806	0.052	Biological Process	GO:1903426	regulation of reactive oxygen species biosynthetic process	6.13147e-06	0.000486226	9	2	11	212
GO:0002819 regulation of adaptive immune response	13	6.60235e-06	4.498	0.043	Biological Process	GO:0002819	regulation of adaptive immune response	6.60235e-06	0.000513083	13	0	13	301
GO:0002683 negative regulation of immune system process	23	6.65501e-06	7.958	0.027	Biological Process	GO:0002683	negative regulation of immune system process	6.65501e-06	0.000513083	22	1	23	847
GO:0050776 regulation of immune response	35	7.13388e-06	12.111	0.021	Biological Process	GO:0050776	regulation of immune response	7.13388e-06	0.000534473	34	1	35	1652
GO:0019883 antigen processing and presentation of endogenous antigen	4	7.2213e-06	1.384	0.286	Biological Process	GO:0019883	antigen processing and presentation of endogenous antigen	7.2213e-06	0.000534473	4	0	4	14
GO:1990668 vesicle fusion with endoplasmic reticulum-Golgi intermediate compartment (ERGIC) membrane	4	7.2213e-06	1.384	0.286	Biological Process	GO:1990668	vesicle fusion with endoplasmic reticulum-Golgi intermediate compartment (ERGIC) membrane	7.2213e-06	0.000534473	4	0	4	14
GO:0016579 protein deubiquitination	17	7.54901e-06	5.882	0.034	Biological Process	GO:0016579	protein deubiquitination	7.54901e-06	0.000545921	17	0	17	506
GO:0002263 cell activation involved in immune response	28	7.57267e-06	9.689	0.024	Biological Process	GO:0002263	cell activation involved in immune response	7.57267e-06	0.000545921	20	8	28	1174
GO:0045088 regulation of innate immune response	21	9.12444e-06	7.266	0.028	Biological Process	GO:0045088	regulation of innate immune response	9.12444e-06	0.000649356	20	1	21	742
GO:0002437 inflammatory response to antigenic stimulus	8	9.52394e-06	2.768	0.073	Biological Process	GO:0002437	inflammatory response to antigenic stimulus	9.52394e-06	0.000669208	8	0	8	109
GO:0001641 group II metabotropic glutamate receptor activity	3	8.83033e-06	1.075	0.6	Molecular Function	GO:0001641	group II metabotropic glutamate receptor activity	8.83033e-06	0.000795613	0	3	3	5
GO:0015433 peptide antigen-transporting ATPase activity	3	8.83033e-06	1.075	0.6	Molecular Function	GO:0015433	peptide antigen-transporting ATPase activity	8.83033e-06	0.000795613	3	0	3	5
GO:0046977 TAP binding	3	8.83033e-06	1.075	0.6	Molecular Function	GO:0046977	TAP binding	8.83033e-06	0.000795613	3	0	3	5
GO:0046978 TAP1 binding	3	8.83033e-06	1.075	0.6	Molecular Function	GO:0046978	TAP1 binding	8.83033e-06	0.000795613	3	0	3	5
GO:0046979 TAP2 binding	3	8.83033e-06	1.075	0.6	Molecular Function	GO:0046979	TAP2 binding	8.83033e-06	0.000795613	3	0	3	5
GO:0051384 response to glucocorticoid	17	1.15766e-05	5.882	0.033	Biological Process	GO:0051384	response to glucocorticoid	1.15766e-05	0.000798922	12	5	17	523
GO:0002822 regulation of adaptive immune response based on somatic recombination of immune receptors built from immunoglobulin superfamily domains	12	1.16578e-05	4.152	0.044	Biological Process	GO:0002822	regulation of adaptive immune response based on somatic recombination of immune receptors built from immunoglobulin superfamily domains	1.16578e-05	0.000798922	12	0	12	271
GO:0032689 negative regulation of interferon-gamma production	6	1.1849e-05	2.076	0.111	Biological Process	GO:0032689	negative regulation of interferon-gamma production	1.1849e-05	0.000802121	6	0	6	54
GO:0016064 immunoglobulin mediated immune response	10	1.30806e-05	3.46	0.053	Biological Process	GO:0016064	immunoglobulin mediated immune response	1.30806e-05	0.000874827	9	1	10	188
GO:0019724 B cell mediated immunity	10	1.43402e-05	3.46	0.053	Biological Process	GO:0019724	B cell mediated immunity	1.43402e-05	0.000947647	9	1	10	190
GO:0031348 negative regulation of defense response	14	1.56932e-05	4.844	0.037	Biological Process	GO:0031348	negative regulation of defense response	1.56932e-05	0.00102486	13	1	14	376
GO:0048525 negative regulation of viral process	9	1.68301e-05	3.114	0.058	Biological Process	GO:0048525	negative regulation of viral process	1.68301e-05	0.00108632	9	0	9	154
GO:0002688 regulation of leukocyte chemotaxis	9	1.77218e-05	3.114	0.058	Biological Process	GO:0002688	regulation of leukocyte chemotaxis	1.77218e-05	0.00113073	9	0	9	155
GO:1901575 organic substance catabolic process	67	1.80794e-05	23.183	0.016	Biological Process	GO:1901575	organic substance catabolic process	1.80794e-05	0.00113923	60	7	67	4294
GO:0006959 humoral immune response	17	1.82654e-05	5.882	0.031	Biological Process	GO:0006959	humoral immune response	1.82654e-05	0.00113923	16	1	17	542
GO:0051704 multi-organism process	108	1.92626e-05	37.37	0.013	Biological Process	GO:0051704	multi-organism process	1.92626e-05	0.00118807	85	23	108	8030
GO:0015440 peptide-transporting ATPase activity	3	1.7534e-05	1.075	0.5	Molecular Function	GO:0015440	peptide-transporting ATPase activity	1.7534e-05	0.00125314	3	0	3	6
GO:0033220 amide-transporting ATPase activity	3	1.7534e-05	1.075	0.5	Molecular Function	GO:0033220	amide-transporting ATPase activity	1.7534e-05	0.00125314	3	0	3	6
GO:0042379 chemokine receptor binding	5	1.80808e-05	1.792	0.147	Molecular Function	GO:0042379	chemokine receptor binding	1.80808e-05	0.00125314	5	0	5	34
GO:0031349 positive regulation of defense response	20	2.32709e-05	6.92	0.027	Biological Process	GO:0031349	positive regulation of defense response	2.32709e-05	0.00141952	18	2	20	729
GO:0072593 reactive oxygen species metabolic process	17	2.40913e-05	5.882	0.031	Biological Process	GO:0072593	reactive oxygen species metabolic process	2.40913e-05	0.00145359	13	4	17	554
GO:0002526 acute inflammatory response	11	2.4648e-05	3.806	0.045	Biological Process	GO:0002526	acute inflammatory response	2.4648e-05	0.00145554	9	2	11	246
GO:0019884 antigen processing and presentation of exogenous antigen	11	2.4648e-05	3.806	0.045	Biological Process	GO:0019884	antigen processing and presentation of exogenous antigen	2.4648e-05	0.00145554	10	1	11	246
GO:0042288 MHC class I protein binding	4	2.3575e-05	1.434	0.222	Molecular Function	GO:0042288	MHC class I protein binding	2.3575e-05	0.00151722	4	0	4	18
GO:0002715 regulation of natural killer cell mediated immunity	6	2.6477e-05	2.076	0.097	Biological Process	GO:0002715	regulation of natural killer cell mediated immunity	2.6477e-05	0.00153098	6	0	6	62
GO:0042269 regulation of natural killer cell mediated cytotoxicity	6	2.6477e-05	2.076	0.097	Biological Process	GO:0042269	regulation of natural killer cell mediated cytotoxicity	2.6477e-05	0.00153098	6	0	6	62
GO:0033955 mitochondrial DNA inheritance	3	2.8318e-05	1.038	0.429	Biological Process	GO:0033955	mitochondrial DNA inheritance	2.8318e-05	0.00158517	3	0	3	7
GO:2000377 regulation of reactive oxygen species metabolic process	15	2.84499e-05	5.19	0.033	Biological Process	GO:2000377	regulation of reactive oxygen species metabolic process	2.84499e-05	0.00158517	12	3	15	450
GO:0034612 response to tumor necrosis factor	16	2.85301e-05	5.536	0.032	Biological Process	GO:0034612	response to tumor necrosis factor	2.85301e-05	0.00158517	13	3	16	505
GO:0071347 cellular response to interleukin-1	11	2.85787e-05	3.806	0.044	Biological Process	GO:0071347	cellular response to interleukin-1	2.85787e-05	0.00158517	10	1	11	250
GO:0070646 protein modification by small protein removal	17	2.8842e-05	5.882	0.03	Biological Process	GO:0070646	protein modification by small protein removal	2.8842e-05	0.00158517	17	0	17	562
GO:0002718 regulation of cytokine production involved in immune response	8	3.24843e-05	2.768	0.062	Biological Process	GO:0002718	regulation of cytokine production involved in immune response	3.24843e-05	0.00175242	8	0	8	129
GO:1901565 organonitrogen compound catabolic process	38	3.25165e-05	13.149	0.019	Biological Process	GO:1901565	organonitrogen compound catabolic process	3.25165e-05	0.00175242	35	3	38	2001
GO:0071466 cellular response to xenobiotic stimulus	13	3.32983e-05	4.498	0.037	Biological Process	GO:0071466	cellular response to xenobiotic stimulus	3.32983e-05	0.0017773	9	4	13	351
GO:0002275 myeloid cell activation involved in immune response	22	3.71086e-05	7.612	0.025	Biological Process	GO:0002275	myeloid cell activation involved in immune response	3.71086e-05	0.00196181	14	8	22	880
GO:0036230 granulocyte activation	21	3.7579e-05	7.266	0.026	Biological Process	GO:0036230	granulocyte activation	3.7579e-05	0.00196794	13	8	21	817
GO:1903034 regulation of response to wounding	25	3.86547e-05	8.651	0.023	Biological Process	GO:1903034	regulation of response to wounding	3.86547e-05	0.00200535	24	1	25	1080
GO:0031960 response to corticosteroid	17	3.91871e-05	5.882	0.03	Biological Process	GO:0031960	response to corticosteroid	3.91871e-05	0.00201415	12	5	17	576
GO:0006508 proteolysis	55	4.02213e-05	19.031	0.016	Biological Process	GO:0006508	proteolysis	4.02213e-05	0.00203773	45	10	55	3381
GO:0007159 leukocyte cell-cell adhesion	24	4.03802e-05	8.304	0.024	Biological Process	GO:0007159	leukocyte cell-cell adhesion	4.03802e-05	0.00203773	21	3	24	1016
GO:0002702 positive regulation of production of molecular mediator of immune response	10	4.13305e-05	3.46	0.047	Biological Process	GO:0002702	positive regulation of production of molecular mediator of immune response	4.13305e-05	0.00206042	10	0	10	215
GO:0002699 positive regulation of immune effector process	14	4.15722e-05	4.844	0.034	Biological Process	GO:0002699	positive regulation of immune effector process	4.15722e-05	0.00206042	14	0	14	411
GO:0101002 ficolin-1-rich granule	12	5.92566e-05	4.096	0.037	Cellular Component	GO:0101002	ficolin-1-rich granule	5.92566e-05	0.00212213	7	5	12	323
GO:0038038 G-protein coupled receptor homodimeric complex	3	6.51563e-05	1.024	0.333	Cellular Component	GO:0038038	G-protein coupled receptor homodimeric complex	6.51563e-05	0.00219615	0	3	3	9
GO:0050900 leukocyte migration	18	4.52373e-05	6.228	0.028	Biological Process	GO:0050900	leukocyte migration	4.52373e-05	0.00222223	15	3	18	642
GO:0033993 response to lipid	46	4.78237e-05	15.917	0.017	Biological Process	GO:0033993	response to lipid	4.78237e-05	0.00232868	36	10	46	2665
GO:0070555 response to interleukin-1	12	5.41075e-05	4.152	0.038	Biological Process	GO:0070555	response to interleukin-1	5.41075e-05	0.00261175	11	1	12	317
GO:0099503 secretory vesicle	37	8.66586e-05	12.628	0.018	Cellular Component	GO:0099503	secretory vesicle	8.66586e-05	0.00263338	24	13	37	2037
GO:0031988 membrane-bounded vesicle	57	8.73198e-05	19.454	0.015	Cellular Component	GO:0031988	membrane-bounded vesicle	8.73198e-05	0.00263338	39	18	57	3682
GO:0031226 intrinsic component of plasma membrane	57	9.32856e-05	19.454	0.015	Cellular Component	GO:0031226	intrinsic component of plasma membrane	9.32856e-05	0.00267263	30	27	57	3691
GO:0032101 regulation of response to external stimulus	42	5.65509e-05	14.533	0.018	Biological Process	GO:0032101	regulation of response to external stimulus	5.65509e-05	0.00270615	37	5	42	2365
GO:0002455 humoral immune response mediated by circulating immunoglobulin	6	5.74585e-05	2.076	0.085	Biological Process	GO:0002455	humoral immune response mediated by circulating immunoglobulin	5.74585e-05	0.00272609	6	0	6	71
GO:0050867 positive regulation of cell activation	18	5.9592e-05	6.228	0.027	Biological Process	GO:0050867	positive regulation of cell activation	5.9592e-05	0.00280335	18	0	18	656
GO:0035821 modification of morphology or physiology of other organism	11	6.13479e-05	3.806	0.04	Biological Process	GO:0035821	modification of morphology or physiology of other organism	6.13479e-05	0.00285303	9	2	11	272
GO:0001659 temperature homeostasis	6	6.21901e-05	2.076	0.083	Biological Process	GO:0001659	temperature homeostasis	6.21901e-05	0.00285303	6	0	6	72
GO:2000516 positive regulation of CD4-positive, alpha-beta T cell activation	6	6.21901e-05	2.076	0.083	Biological Process	GO:2000516	positive regulation of CD4-positive, alpha-beta T cell activation	6.21901e-05	0.00285303	6	0	6	72
GO:0071549 cellular response to dexamethasone stimulus	8	6.43371e-05	2.768	0.056	Biological Process	GO:0071549	cellular response to dexamethasone stimulus	6.43371e-05	0.00292734	6	2	8	142
GO:0000270 peptidoglycan metabolic process	3	6.70161e-05	1.038	0.333	Biological Process	GO:0000270	peptidoglycan metabolic process	6.70161e-05	0.00297605	3	0	3	9
GO:0009253 peptidoglycan catabolic process	3	6.70161e-05	1.038	0.333	Biological Process	GO:0009253	peptidoglycan catabolic process	6.70161e-05	0.00297605	3	0	3	9
GO:0032831 positive regulation of CD4-positive, CD25-positive, alpha-beta regulatory T cell differentiation	3	6.70161e-05	1.038	0.333	Biological Process	GO:0032831	positive regulation of CD4-positive, CD25-positive, alpha-beta regulatory T cell differentiation	6.70161e-05	0.00297605	3	0	3	9
GO:0009605 response to external stimulus	97	6.84655e-05	33.564	0.013	Biological Process	GO:0009605	response to external stimulus	6.84655e-05	0.00301628	75	22	97	7213
GO:0046635 positive regulation of alpha-beta T cell activation	8	7.0999e-05	2.768	0.056	Biological Process	GO:0046635	positive regulation of alpha-beta T cell activation	7.0999e-05	0.00307903	8	0	8	144
GO:1903901 negative regulation of viral life cycle	8	7.0999e-05	2.768	0.056	Biological Process	GO:1903901	negative regulation of viral life cycle	7.0999e-05	0.00307903	8	0	8	144
GO:0043312 neutrophil degranulation	20	8.11923e-05	6.92	0.025	Biological Process	GO:0043312	neutrophil degranulation	8.11923e-05	0.00349379	12	8	20	798
GO:1903039 positive regulation of leukocyte cell-cell adhesion	14	8.60023e-05	4.844	0.032	Biological Process	GO:1903039	positive regulation of leukocyte cell-cell adhesion	8.60023e-05	0.00363948	14	0	14	440
GO:0002283 neutrophil activation involved in immune response	20	8.83305e-05	6.92	0.025	Biological Process	GO:0002283	neutrophil activation involved in immune response	8.83305e-05	0.00363948	12	8	20	803
GO:0002589 regulation of antigen processing and presentation of peptide antigen via MHC class I	2	8.87757e-05	0.692	1	Biological Process	GO:0002589	regulation of antigen processing and presentation of peptide antigen via MHC class I	8.87757e-05	0.00363948	2	0	2	2
GO:0032078 negative regulation of endodeoxyribonuclease activity	2	8.87757e-05	0.692	1	Biological Process	GO:0032078	negative regulation of endodeoxyribonuclease activity	8.87757e-05	0.00363948	2	0	2	2
[truncated: 6,858 more rows]

## Sheet: 48h GO
id	num	pvalue	per	ratio	class	ID	Descrption	Pvalue	Qvalue	Up	Down	fg_num	bg_num
[truncated: 6,030 more rows]

## Sheet: 72h GO
id	num	pvalue	per	ratio	class	ID	Descrption	Pvalue	Qvalue	Up	Down	fg_num	bg_num
[truncated: 4,730 more rows]

[truncated: 4 more sheets: 96h GO, ko00710, ko01050, ko01120]
